# Supplementary material for: Dynamic observation and risk factors analysis of deep vein thrombosis after hip fracture
Source: PLoS One. 2024 Jun 3;19(6):e0304629. doi: 10.1371/journal.pone.0304629 (PMC11146713; doi:10.1371/journal.pone.0304629)
Supplement: S1 Data — (XLSX) [file pone.0304629.s003.xlsx]

## Sheet: Sheet1
ID	Admission date	Surgery date	Date from admission to surgery	Date from admission to discharge	Discharge date	Age	Gender	Coronary heart disease（0：none,1:exist）	Hypertension	Diabetes	Arrhythmia	Cerebral infarction	Pulmonary disease	Combined fracture	Hip fracture	Fracture classification(1:femoral nack,2:intertrochanteric)	Side(1 left,2 right)	ASA	Operation Duration	Blood transfusion volume	Anesthesia method（1：general,0:none）	Internal fixation	Blood loss	Infusion quantity	Drainage	HGBad	HCTad	HGB1	HCT1	ALTad	ASTad	Cr ad	GFRad	Bun ad	PTad	APTTad	DDad	Fgad	Admission date	Surgery date	Date from admission to surgery	DVT before surgery(0:none,1:exist)	DVT type before surgery(1:distal,2:proximal,3:mix)	DVT side before surgery(1:left,2:right,3:both)	Side(fracture-DVT)	Ultrasonography 0 date	Admission date	Surgery date	Days from admission to Ultrasonography 0
1737047	2017-09-21	2017-09-25	4		2017-09-30	81	2	1	1	1	1	0	0	0	1	1	2	2	90	2	1	arthroplasty	400	1600	260	119	35.7								12.2	26.1	164.1	1.67	2017-09-21	2017-09-25	4	1	1	2		2017-09-21	2017-09-21	2017-09-25	0
1737105	2017-09-22			8	2017-09-30	28	1	0	0	0	0	0	0	0	1	1	1				0					163	49								13.2	33.1	0.81	3.5	2017-09-22		-43000	0				2017-09-22	2017-09-22	2017-09-30	0
1737466	2017-09-23	2017-09-26	3		2017-09-30	57	2	1	0	1	0	0	0	0	1	1	1	1	70	0	1	arthroplasty	200	1600	100	118	36.2	117	35.7						11.15	26.4	9.72	32.8	2017-09-23	2017-09-26	3	0				2017-09-23	2017-09-23	2017-09-26	0
1737471	2017-09-23	2017-09-27	4		2017-09-30	85	2	0	1	0	0	0	0	0	1	2	1	3	90	2	1	PFNA	400	1600	60	83	26.3	92	27.8						16.3	30.9	34.7	4.03	2017-09-23	2017-09-27	4	1	1	1		2017-09-23	2017-09-23	2017-09-27	0
1737570	2017-09-24	2017-09-26	2		2017-09-30	91	1	0	0	0	0	0	0	0	1	2	1	3	40	2	1	PFNA	150	1100		139	41.8								16.9	33.6	11.59	3.39	2017-09-24	2017-09-26	2	0
1737571	2017-09-24	2017-09-27	3		2017-10-04	56	1	0	0	0	0	0	0	0	1	1	1	2	180		1	canulated screw	30	2100		149	44.2								13.1	24.3	1.41	3.03	2017-09-24	2017-09-27	3	0
1737682	2017-09-25	2017-09-27	2		2017-09-30	70	1	0	1	0	1	0	0	0	1	2	2	3	55		1	PFNA	200	1600		120									36.4		26.5	2.42	2017-09-25	2017-09-27	2	0
1737981	2017-10-13	2017-10-17	4		2017-10-22	71	2	1	1	0	0	0	0	0	1	1	1	2	125		1	arthroplasty	200	2100		132	40.9								12.34	26.5	38.4	4.03	2017-10-13	2017-10-17	4	0
1739643	2017-10-11	2017-10-13	2		2017-10-19	80	2	0	1	0	1	0	0	0	1	2	2	2	90	2	1	PFNA	150	1600		91	28.5	90	27.8						14.86	34	16.07	1.36	2017-10-11	2017-10-13	2	0				2017-10-11	2017-10-11	2017-10-13	0
1740117	2017-10-15	2017-10-17	2		2017-10-21	76	2	0	1	0	0	0	1	0	1	1	2	3	110		1	arthroplasty	200	1600		116	35.5								12.48	28.4	1.38	3.96	2017-10-15	2017-10-17	2	0
1740556	2017-10-17	2017-10-23	6		2017-10-27	65	2	0	1	1	0	0	0	0	1	1	2	3	90		1	canulated screw	30	1100		122	38.6	119	37.4						12.27	27.2	44.16	3	2017-10-17	2017-10-23	6	1	1	2
1741161	2017-10-20	2017-10-24	4		2017-11-02	89	2	0	0	0	0	1	0	0	1	1	1	3	105		1	arthroplasty	200	2300		128	40.4								12.8	28.6	12.73	3.16	2017-10-20	2017-10-24	4	0				2017-10-20	2017-10-20	2017-10-24	0
1741427	2017-10-22	2017-10-24	2		2017-10-30	63	1	1	1	0	0	1	0	0	1	2	2	2	240	4	1	PFNA	1000	3700		126	36.7								13.25	39.7	1.43	1.71	2017-10-22	2017-10-24	2	0
1741689	2017-11-10	2017-11-13	3		2017-11-16	64	1	0	1	0	0	1	0	0	1	2	2	2	40		1	PFNA	200	1100		125	39.7	125	39.2						13	28	18.33	2.3	2017-11-10	2017-11-13	3	0				2017-11-10	2017-11-10	2017-11-13	0
1741875	2017-10-24	2017-10-27	3		2017-11-03	66	2	0	1	0	0	1	0	0	1	1	2	2	85		1	arthroplasty	100	1600		149	45.6								12.6	32.6	1.31	3.07	2017-10-24	2017-10-27	3	0
1742762	2017-10-31	2017-11-02	2		2017-11-07	81	2	1	1	0	0	0	0	0	1	1	2	2	90		1	arthroplasty	200	1600		133	41.8			14	24.1	72		6.9	13.2	30.3	13.6	3.34	2017-10-31	2017-11-02	2	0
1743085	2017-11-01	2017-11-03	2		2017-11-07	39	1	0	0	0	0	0	0	0	1	2	1	2	180		1	PFNA	150	2100		157	47								12.5	31.5	19.9	2.33	2017-11-01	2017-11-03	2	0				2017-11-01	2017-11-01	2017-11-03	0
1743580	2017-11-04	2017-11-07	3		2017-11-12	63	2	0	0	0	0	0	0	1	1	1	2	2	150	2	1	arthroplasty	300	1100		118	36.5	115	35.9						12	27.4	9.29	2.62	2017-11-04	2017-11-07	3	0
1743651	2017-11-05	2017-11-09	4		2017-11-14	87	1	0	0	1	0	1	0	0	1	1	2	3	170	0	1	arthroplasty	200	1600		156	45.7	141	41.7	17.5	22.4	66	78.3	3.3	13.7	37.4	3.9	12.6	2017-11-05	2017-11-09	4	0
1744413	2017-11-08	2017-11-13	5		2017-11-17	77	2	1	1	0	0	0	1	0	1	1	1	2	90		1	arthroplasty	200	1600		138	40.7	130	38						13.1	33.3	5.89	2.95	2017-11-08	2017-11-13	5	1	1	2	1
1745057	2017-11-12	2017-11-14	2		2017-11-17	16	1	0	0	0	0	0	0	0	1	1	1	2	60		1	canulated screw	30	1600		126	38.7								13.5	34.4	4.69	1.92	2017-11-12	2017-11-14	2	0				2017-11-12	2017-11-12	2017-11-14	0
1745124	2017-11-12	2017-11-20	8		2017-11-23	82	2	1	1	0	0	0	0	0	1	2	2	3	70		1	PFNA	150	2100		113	34.3								14	29.9	6.64	1.94	2017-11-12	2017-11-20	8	1	1	2
1745407	2017-11-15			5	2017-11-20	80	1	0	0	1	0	1	0	0	1	1	2				0					139	43.3								12.97	27.5	79.94	4.08	2017-11-15		-43054	0				2017-11-15	2017-11-15	2017-11-20	0
1745408	2017-11-15	2017-11-20	5		2017-11-23	78	2	0	0	1	0	0	0	0	1	1	2	3	120	2	1	arthroplasty	200	2100		115	35.3								12.41	27.5	3.35	3.44	2017-11-15	2017-11-20	5	1	1	1	2
1745593	2017-11-18	2017-11-21	3		2017-11-22	84	2	0	1	0	1	0	0	0	1	2	2	2	75	0	1	PFNA	300	1100		110	32.1								15.1	25.7	5.28	6	2017-11-18	2017-11-21	3	0				2017-11-18	2017-11-18	2017-11-21	0
1745698	2017-11-19	2017-11-21	2		2017-11-24	72	1	0	1	0	0	1	0	0	1	2	2	3	75		1	PFNA	200	1600		108	33.2	73	23.2						13.4	28.9	34.2	2.84	2017-11-19	2017-11-21	2	0				2017-11-19	2017-11-19	2017-11-21	0
1746584	2017-11-23	2017-12-01	8		2017-12-04	83	2	1	0	0	0	1	0	0	1	2	2	3	75	2	1	PFNA	400	2100		94	28.6	116	35.2	23.4	33.1	65	123.87	6.7	11.7	29.5	7.78	2.35	2017-11-23	2017-12-01	8	1	1	2
1747180	2017-11-25	2017-11-28	3		2017-11-30	49	1	0	0	0	0	0	0	0	1	2	1	2	120	2	1	PFNA	250	2500		124	37.1	124	36.5						12.9	30.3	19.71	2	2017-11-25	2017-11-28	3	0				2017-11-25	2017-11-25	2017-11-28	0
1748228	2017-12-02	2017-12-05	3		2017-12-07	77	2	0	1	1	0	0	0	0	1	2	2	3	70	2	1	PFNA	300	1600		106	32.6								12.3	31.5	14.4	3.07	2017-12-02	2017-12-05	3	1	1	1	2
1748564	2017-12-05			6	2017-12-11	84	2	1	1	0	0	0	0	0	1	2	1				0					115	32.1			19.4	23.5	66	122.4	9.5	11.7	34.8	2.15	5.7	2017-12-05		-43074	1	1	2	1	2017-12-05	2017-12-05	2017-12-11	0
1748717	2017-12-05	2017-12-07	2		2017-12-12	49	1	0	0	0	0	0	0	0	1	1	1	2	140		1	DHS		2100	100	145	44.3	144	43.7						11.7	26.7	74.35	2.52	2017-12-05	2017-12-07	2	0				2017-12-05	2017-12-05	2017-12-07	0
1749275	2017-12-10	2017-12-12	2		2017-12-15	84	2	0	0	0	0	0	1	0	1	2	2	3	75		1	PFNA	200	1100	100	111	35.3	106	33.2						13.74	33.4	16.42	1.67	2017-12-10	2017-12-12	2	0				2017-12-10	2017-12-10	2017-12-12	0
1749433	2017-12-10	2017-12-12	2		2017-12-18	69	1	0	1	0	0	1	0	0	1	1	1	2	85		1	arthroplasty	300	1600		133	40.3	122	36.3						12.97	30	9.85	1.96	2017-12-10	2017-12-12	2	0				2017-12-10	2017-12-10	2017-12-12	0
1749443	2017-12-10	2017-12-12	2		2017-12-15	81	1	0	1	0	0	1	0	0	1	2	1	3	95		1	PFNA	300	1600	100	128	41.6	130	40.5						13.11	25.8	6.32	1.98	2017-12-10	2017-12-12	2	0
1749453	2017-12-10	2017-12-12	2		2017-12-15	78	2	1	0	0	0	0	0	0	1	2	1	2	75		1	PFNA	150	1600		93	30.1								14.8	36.3	9.02	2.27	2017-12-10	2017-12-12	2	0
1750036	2017-12-13	2017-12-15	2		2017-12-19	80	2	0	1	0	1	0	0	0	1	2	2	2	60	2	1	PFNA	300	1600		123	37.2								12.6	18.2	0.35	2.59	2017-12-13	2017-12-15	2	1	1	1	2
1750293	2017-12-16	2017-12-19	3		2017-12-22	76	2	1	1	0	1	0	0	0	1	1	1	3	120		1	arthroplasty	200	1600		140	42.1	124	37						14.3	33.8	10.05	2.81	2017-12-16	2017-12-19	3	1	1	2	1	2017-12-16	2017-12-16	2017-12-19	0
1750318	2017-12-15	2017-12-19	4		2017-12-23	82	2	1	1	0	0	0	0	0	1	2	2	2	105	2	1	PFNA	400	1600	100	112	34.8	97	28.4						13.39	29.9	6.11	2.59	2017-12-15	2017-12-19	4	0
1750508	2017-12-17	2017-12-22	5		2017-12-29	73	1	0	0	0	0	0	0	0	1	1	2	2	85		1	arthroplasty	200	1600		151	45.5								14.23	29.7	49.65	1	2017-12-17	2017-12-22	5	0
1751686	2017-12-25	2017-12-28	3		2017-12-31	83	2	0	1	0	0	0	0	0	1	1	2	1	90	2	1	arthroplasty	200	2100	150	129	39.7								13.8	36.4	20.37	2.04	2017-12-25	2017-12-28	3	0
1751692	2017-12-25	2017-12-31	6		2017-12-31	82	1	1	1	0	0	0	0	0	1	2	1	2	90	2	1	PFNA	150	1600		94	28.5								13.1	31.5	15.52	46.6	2017-12-25	2017-12-31	6	0
1751833	2017-12-26	2017-12-31	5		2018-01-04	79	2	0	0	0	0	0	0	0	1	2	2	2	75		1	PFNA	150	1600		99	30.5	93	28.4	23.4	31.6	56	77.4	5.6	12.9	34.1	3.33	8.7	2017-12-26	2017-12-31	5	1	1	2		2017-12-26	2017-12-26	2017-12-31	0
1752517	2017-12-31	2018-01-08	8		2018-01-11	83	2	0	0	0	0	0	0	0	1	1	1	2	75		1	arthroplasty	200	1600		137	42.7	130	39.5	22.4	30.5	65	57.5	4.3	11.92	27.3	1.17	2.6	2017-12-31	2018-01-08	8	1	1	1
1800066	2018-01-01	2018-01-05	4		2018-01-08	66	2	1	1	0	0	0	0	1	1	1	1	1	90		1	arthroplasty	300	2600		130	39.6								13.5	33.8	5.82	16.2	2018-01-01	2018-01-05	4	0
1800068	2018-01-01	2018-01-05	4		2018-01-08	78	1	0	0	0	0	0	0	0	1	1	1	1	105		1	arthroplasty	200	2100		126	37.8	120	36.5						13.2	33	9.79	29.8	2018-01-01	2018-01-05	4	1	1	1
1800543	2018-01-04	2018-01-09	5		2018-01-13	87	1	0	0	0	1	0	0	0	1	2	2		120	2	1	PFNA	400	1600		120	38	121	36.3						12.95	32.2	6.69	3.34	2018-01-04	2018-01-09	5	1	1	2
1800708	2018-01-04	2018-01-08	4		2018-01-12	40	1	0	0	0	0	0	0	0	1	1	2	2	100		1	canulated screw	300	2100	130	151	46.5								12.3	30.5	13	2.38	2018-01-04	2018-01-08	4	0
1801238	2018-01-08	2018-01-10	2		2018-01-11	45	2	0	0	0	0	0	0	0	1	1	1	2	40		1	canulated screw	30	600		92	29.9								12.3	29.7	2.55	2.3	2018-01-08	2018-01-10	2	0
1801780	2017-01-10	2017-01-12	2		2018-01-15	80	1	0	1	0	1	0	0	0	1	2	1	3	70		1	PFNA	200	1600		109	33.8								12		8.6	20.5	2017-01-10	2017-01-12	2	1	1	2	1	2017-01-10	2017-01-10	2017-01-12	0
1802134	2018-01-13	2018-01-18	5		2018-01-22	86	2	1	1	0	0	0	0	0	1	2	1	3	90		1	PFNA	150	1100		102	31.6								13.3	32.9	4.08	10.5	2018-01-13	2018-01-18	5	0
1802155	2018-01-14	2018-01-16	2		2018-01-19	81	2	0	1	0	0	0	1	0	1	2	2	3	90		1	PFNA	200	1100	100	115	35	113	35.1						12	34.7	20.43	2.3	2018-01-14	2018-01-16	2	1	1	3	2	2018-01-14	2018-01-14	2018-01-16	0
1802205	2018-01-13	2018-01-16	3		2018-01-18	78	2	0	1	0	0	1	0	0	1	2	2	2	50		1	PFNA	150	1100		113	34.6								12.1	29	24.86		2018-01-13	2018-01-16	3	1	1	2
1802281	2018-01-14	2018-01-16	2		2018-01-23	73	2	0	0	0	0	0	0	0	1	1	1	2	130		1	arthroplasty	100	1600	180	152	38.2	123	37						11.78	29.3	38.75	2.08	2018-01-14	2018-01-16	2	1	1	3	1	2018-01-14	2018-01-14	2018-01-16	0
1802399	2018-01-12	2018-01-16	4		2018-01-19	55	2	1	0	1	0	0	0	0	1	1	2	2	140		1	canulated screw		1600		123	36.1	119	36.4						13	32.3	3.7	2.77	2018-01-12	2018-01-16	4	1	1	2		2018-01-12	2018-01-12	2018-01-16	0
1802453	2018-10-28	2018-10-30	2		2018-02-03	84	2	1	1	1	1	0	0	0	1	2	2									100	31.1	101	31.8	23.5	31.6	45		3	12.2	29.4	3.93	4.61	2018-10-28	2018-10-30	2	0
1802813	2018-01-18	2018-01-22	4		2018-01-26	78	2	1	0	0	1	0	0	0	1	2	2	3	90		1	PFNA	200	1100		114	35.8								12.1	28.1	12.26	33.3	2018-01-18	2018-01-22	4	0
1803198	2018-01-16			17	2018-02-02	82	2	1	0	0	0	0	0	0	1	1	2				0					95	29.5								12.2	29	178.18	2.22	2018-01-16		-43116	0
1803590	2018-01-19	2018-01-26	7		2018-01-27	81	2	1	0	0	0	0	0	0	1	2	2	2	75		1	PFNA	100	1100		106	33.1			18.4	33.4	55	78.3	3.2	10.4	23.4	2.43	4.56	2018-01-19	2018-01-26	7	1	1	2
1803903	2018-01-25	2018-01-29	4		2018-02-02	72	2	0	1	1	0	0	0	0	1	2	2	2	100	2	1	PFNA	600	2600		96	30.9								12.3	29.4	5.45	2.59	2018-01-25	2018-01-29	4	1	1	2
1804542	2018-01-28	2018-02-02	5		2018-02-05	81	2	0	1	0	0	0	0	0	1	2	1	3	70		1	PFNA	150	1100	100	110	34.6								13.4	31.8	11.84	2.33	2018-01-28	2018-02-02	5	1	1	1
1805158	2018-01-30	2018-02-02	3		2018-02-07	79	2	1	1	1	0	0	0	0	1	1	1		90		1	arthroplasty	200	1600		130	38.9	127	37.9						12.6	27.9	40.27	2.25	2018-01-30	2018-02-02	3	1	1	3	1
1805534	2018-02-05	2018-02-07	2		2018-02-12	69	2	1	0	0	0	1	0	0	1	2	1	3	150	2	1	PFNA	150	1600		114	33.5								12.41	31.7	9.61	2.04	2018-02-05	2018-02-07	2	1	1	2	1
1812963	2018-04-03	2018-04-09	6		2018-04-16	77	2	0	0	0	0	0	0	0	1	1	1	2	120		1	arthroplasty	200	1300		127	39.6	114	36.2						12.5	34.5	0.99	5.4	2018-04-03	2018-04-09	6	1	1	1		2018-04-03	2018-04-03	2018-04-09	0
1813668	2018-03-26	2018-04-02	7		2018-04-09	83	1	1	0	0	1	0	0	0	1	1	1	3	70	0	1	arthroplasty	200	1700		131	40.4								10.6	28.3	28.53	2.74	2018-03-26	2018-04-02	7	1	1	1
1814013	2018-04-03	2018-04-09	6		2018-04-14	87	2	1	0	0	1	0	0	0	1	1	1	2	120		1	arthroplasty	150	1600		111	32.9	110	32.2						12.14	24.3	19.49	64	2018-04-03	2018-04-09	6	1	1	3	1
1814111	2018-03-27	2018-03-29	2		2018-04-02	64	2	0	0	0	0	0	0	1	1	1	2	2	120	2	1	arthroplasty	300	1600		122	37	123	38.2						12.3	32.1	10.49	36.1	2018-03-27	2018-03-29	2	0
1814115	2018-03-27	2018-03-29	2		2018-04-03	65	2	0	0	0	0	0	0	0	1	2	1	2	75	0	1	PFNA	150	1600		118	35.5	130	39.9						13.1	29.7	2.7	2.68	2018-03-27	2018-03-29	2	0
1814621	2018-03-29	2018-04-02	4		2018-04-08	81	1	0	0	0	1	0	0	0	1	2	1	2	85	0	1	PFNA	150	1100		139	42.5	139	41.4						12.77	28.9	12.47	3.07	2018-03-29	2018-04-02	4	1	1	1
1814760	2018-03-29	2018-04-02	4		2018-04-08	94	2	1	0	0	0	0	0	0	1	2	2	2	95		1	PFNA	150	1100		90	27.3	81	23.8						13.48	29.3	2.34	4.2	2018-03-29	2018-04-02	4	0				2018-03-29	2018-03-29	2018-04-02	0
1815051	2018-04-03	2018-04-09	6		2018-04-14	58	2	0	0	1	0	0	0	0	1	1	2	2	130		1	canulated screw	30	1600		124	37.6								12.14	22.2	12.98	32.2	2018-04-03	2018-04-09	6	0
1815367	2018-04-06	2018-04-10	4		2018-04-16	84	2	1	0	0	0	1	0	0	1	1	1	3	90	0	1	arthroplasty	200	1100		128	37.4	121	35.4						13.8	36.3	13.16	63.7	2018-04-06	2018-04-10	4	0
1816085	2018-04-11	2018-04-13	2		2018-04-15	31	1	0	0	0	0	0	0	0	1	1	2	2	110		1	canulated screw	30	1600		121	35.8								13.4	33.1	7.58	29.8	2018-04-11	2018-04-13	2	0				2018-04-11	2018-04-11	2018-04-13	0
1816136	2018-04-10	2018-04-12	2		2018-04-20	87	2	1	0	0	0	1	0	0	1	2	1	3	150	2	1	PFNA	250	1600		126	38.4	113	34						12.9	34	5.96	18.9	2018-04-10	2018-04-12	2	1	1	1
1816908	2018-04-16	2018-04-20	4		2018-04-21	84	2	1	1	0	1	0	0	0	1	1	1				1	arthroplasty	200	1600		101	30.1			15	20.7	61		5.5	15.7	39.4	2.55	2.81	2018-04-16	2018-04-20	4	0				2018-04-16	2018-04-16	2018-04-20	0
1817215	2018-04-25	2018-04-27	2		2018-05-02	88	2	0	0	0	0	0	0	0	1	2	1	2	135	1	1	PFNA	150	1600		87	26.2	96	29.9	34.5	39.5	89	123.78	6.5	10.9	26.5	6.05	19.9	2018-04-25	2018-04-27	2	1	1	2	1
1817502	2018-04-17	2018-04-19	2		2018-04-23	80	2	0	0	1	0	0	0	0	1	2	1		140	0	1	PFNA	250	2100		113	34.9								11.92	21.2	7.73	1.66	2018-04-17	2018-04-19	2	0
1818057	2018-04-19	2018-04-24	5		2018-04-27	74	2	0	1	1	0	0	0	0	1	2	1	2	140		1	PFNA	150	1600		122	36.7	130	38.4						12.9	33.1	12.09	41.5	2018-04-19	2018-04-24	5	1	1	1
1819352	2018-05-01	2018-05-03	2		2018-05-08	86	2	1	0	0	0	0	0	0	1	1	2	3	65	0	1	arthroplasty	200	1800	130	123	36.1								13	32.1	6.69	2.47	2018-05-01	2018-05-03	2	1	1	2
1820988	2018-05-08	2018-05-11	3		2018-05-14	67	1	0	0	0	1	0	0	0	1	2	1	2	120	2	1	PFNA	150	1600		133	41.1								11.4	29.8	4.87	3.34	2018-05-08	2018-05-11	3	1	1	1
1821032	2018-05-08	2018-05-10	2		2018-05-13	86	2	0	0	0	1	0	0	0	1	2	1	2	80	2	1	PFNA	150	1600		77	26.5	89	29.7						12.3	24.4	22.63	87.1	2018-05-08	2018-05-10	2	0				2018-05-08	2018-05-08	2018-05-10	0
1822775	2018-05-17	2018-05-21	4		2018-05-25	82	1	0	1	0	0	0	0	0	1	1	2	1	80	0	1	arthroplasty	200	1700	130	138	42.9	42.3	91						13.4	30	18.53	3.45	2018-05-17	2018-05-21	4	1	1	1	2
1830199	2018-07-04	2018-07-06	2		2018-07-12	85	2	0	0	0	0	1	0	0	1	2	1	3	100	2	1	PFNA	450	2100	100	91	29.5								12.04	20.16	10.58	3.02	2018-07-04	2018-07-06	2	0
1830217	2018-07-05	2018-07-09	4		2018-07-12	76	2	1	0	0	0	0	0	0	1	2	2	3	85	0	1	PFNA	150	1600		114	35.3	0	0						12.5	31.4	13.07	3.56	2018-07-05	2018-07-09	4	1	1	1	2
1830701	2018-07-08	2018-07-10	2		2018-07-13	58	2	0	0	0	0	0	0	0	1	1	2	2	130	0	1	arthroplasty	200	1700	100	115	35.7	86	26.2						12.6	32.4	8.64	36.2	2018-07-08	2018-07-10	2	0
1830916	2018-07-10	2018-07-12	2		2018-07-16	87	1	1	0	0	1	0	0	0	1	2	1	2	80	2	1	PFNA	250	1350		104	31.7	86	25.6						12.4	31.2	5.92	2.56	2018-07-10	2018-07-12	2	1	1	2	1
1830980	2018-07-10	2018-07-12	2		2018-07-17	75	1	0	1	0	0	0	0	0	1	2	2	2	110	0	1	PFNA	150	1600		128	38.9								13.3	35	12.54	74.1	2018-07-10	2018-07-12	2	0
1831171	2018-07-10	2018-07-12	2		2018-07-15	81	2	0	1	0	0	1	0	0	1	2	2	2	40	4	1	PFNA	300	1100				79	23.8						13.3	29	3.16	11.8	2018-07-10	2018-07-12	2	0				2018-07-10	2018-07-10	2018-07-12	0
1831425	2018-07-12	2018-07-17	5		2018-07-19	79	2	1	1	1	0	0	0	0	1	1	2	3	120	0	1	arthroplasty	100	2100	100	116	35.3	99	29.9						12.9	24.8	3.95	4.78	2018-07-12	2018-07-17	5	0
1831473	2018-07-12	2018-07-20	8		2018-07-22	74	2	0	0	0	1	0	0	0	1	2	2	2	80	0	1	PFNA	400	1100		121	36.2	111	33.5						12.9	32.3	16.19	75.3	2018-07-12	2018-07-20	8	0				2018-07-12	2018-07-12	2018-07-20	0
1832202	2018-07-17	2018-07-19	2		2018-07-24	80	2	0	0	0	0	0	0	0	1	2	2	3	125	2	1	PFNA	300	1600		119	37.4	108	33.2						12.42	22.34	19.55	81.7	2018-07-17	2018-07-19	2	0				2018-07-17	2018-07-17	2018-07-19	0
1833828	2018-07-23	2018-07-26	3		2018-07-30	83	2	1	0	0	0	0	0	0	1	1	1	2	80	0	1	arthroplasty	200	1600		117	34.8								11.9	22.6	57.13		2018-07-23	2018-07-26	3	0				2018-07-23	2018-07-23	2018-07-26	0
1834299	2018-07-25	2018-07-26	1		2018-08-01	53	2	0	0	0	0	0	0	0	1	1	1	2	70	0	1	canulated screw	50	700		128	40.2								12.1	27.2	7.08	3.39	2018-07-25	2018-07-26	1	0				2018-07-25	2018-07-25	2018-07-26	0
1844122	2018-09-29	2018-10-02	3		2018-10-07	78	2	1	0	0	1	0	0	0	1	2	1	2	90	0	1	PFNA	150	1100		123	39			22.2	23.9	59	84.62	8.2	13.29	25.53	50.52	3.28	2018-09-29	2018-10-02	3	1	1	2	1	2018-09-29	2018-09-29	2018-10-02	0
1844132	2018-09-29	2018-10-05	6		2018-10-08	74	1	1	0	1	0	1	0	0	1	2	2	3	140	0	1	PFNA	150	1500		125	34	118	33	8.8	16.1	56		4	12	24	2.4	8.5	2018-09-29	2018-10-05	6	1	2	2		2018-09-29	2018-09-29	2018-10-05	0
1845259	2018-10-02	2018-10-07	5		2018-10-11	42	1	0	0	0	1	0	0	0	1	1	2	2	65	0	1	canulated screw	100	1600		144	44.5			19.1	15.6	74	108.39	4.5	12.3	31.4	16.99	2.49	2018-10-02	2018-10-07	5	0
1845513	2018-09-28	2018-09-30	2		2018-10-03	79	2	0	0	0	0	0	0	0	1	1	2	3	60	0	1	arthroplasty	100	1100		107	33.1			26.3	22.7	55	85.99	6.1	11.1	24.6	2.53	3.08	2018-09-28	2018-09-30	2	1	1	1	2
1846561	2018-10-09	2018-10-11	2		2018-10-15	78	1	0	0	0	0	0	0	0	1	2	1	1	60	0	1	PFNA	150	2100		116	30.6								17.5	27.4	8.74	3.29	2018-10-09	2018-10-11	2	1	1	1
1846623	2018-10-10	2018-10-12	2		2018-10-15	83	1	0	0	0	0	0	0	0	1	2	2	1	120	2	1	PFNA	400	1600		114	33.6			13.5	15.7	105	56.65	8.8					2018-10-10	2018-10-12	2	0
1846657	2018-10-11	2018-10-15	4		2018-10-18	94	2	1	1	0	0	0	0	0	1	1	2	2	105	2	1	arthroplasty	400	1400	100	104	30.4			11.7	19	70	64.25	6.2	12.9	28.7	6.61	2.92	2018-10-11	2018-10-15	4	1	1	1	2
1847505	2018-10-14	2018-10-17	3		2018-10-22	82	2	0	0	0	1	0	0	0	1	1	1	2	90	2	1	arthroplasty	300	1600		112	34.2			12.2	14.9	57	83.22	6.2	11	22.7	4.9	2.8	2018-10-14	2018-10-17	3	0
1847534	2018-10-14	2018-10-17	3		2018-10-21	82	2	1	0	0	0	0	0	0	1	1	2	2	70	0	1	arthroplasty	200	1100		110	33.6	86	25.7	14.2	17	69	70.63	4.5	12.4	23.3	17.71	4.02	2018-10-14	2018-10-17	3	1	1	3	2
1847754	2018-10-18	2018-10-22	4		2018-10-25	93	2	1	0	0	0	0	1	0	1	2	2	2	105	0	1	PFNA	100	1600		85	26.1	98	29	12.1	17.2	75	59.52	8	13	33.1	5.42	2.59	2018-10-18	2018-10-22	4	0
1847935	2018-10-14	2018-10-15	1		2018-10-22	78	2	0	0	1	0	0	0	0	1	1	1	2	100	0	1	arthroplasty	200	1100		110	33.6			9	22	108	42.56	8.2	12.4	27.2	7.14	2.91	2018-10-14	2018-10-15	1	1	1	3	1
1848852	2018-10-22	2018-10-25	3		2018-10-28	77	2	0	0	0	0	1	0	0	1	2	2	2	90	2	1	PFNA	600	1600		106	32.2			6.9	10.8	74	67.69	6.7	12.3	27.9	0.48	2.4	2018-10-22	2018-10-25	3	1	1	3	2
1849319	2018-10-26	2018-10-31	5		2018-11-05	69	2	1	0	0	0	1	0	0	1	2	1	2	110	2	1	PFNA	100	1200				112	32.4	18.8	20.9	63		4	14.8	29.9	8.38	3.38	2018-10-26	2018-10-31	5	1	1	3	1
1850062	2018-10-30	2018-11-05	6		2018-11-11	76	1	1	1	0	0	1	0	0	1	2	2	2	224	2	1	PFNA	700	2100		167	49	130	39	21.6	29.4	73	85.84	4.6	11.9	30.2	0.51	3.8	2018-10-30	2018-11-05	6	1	1	2		2018-10-30	2018-10-30	2018-11-05	0
1850137	2018-10-29	2018-11-01	3		2018-11-04	72	2	1	1	0	0	0	0	0	1	1	2	2	70	0	1	arthroplasty	100	1600				140	41.1	13.3	19.3	43	97.95	4.1					2018-10-29	2018-11-01	3	0				2018-10-29	2018-10-29	2018-11-01	0
1850320	2018-10-28	2018-11-01	4		2018-11-06	73	2	0	1	1	1	0	0	0	1	2	1	2	110	0	1	PFNA	150	2100	5	124	37.6			17.7	17.1	55	89.7	5.9	17	26.4	3.76	3.29	2018-10-28	2018-11-01	4	0
1850604	2018-10-30	2018-11-02	3		2018-11-04	77	2	1	1	0	0	0	0	0	1	1	1	3	75	0	1	arthroplasty	100	1100	10	110	33								12.3	33	4.82	2.8	2018-10-30	2018-11-02	3	1	1	2	1	2018-10-30	2018-10-30	2018-11-02	0
1850889	2018-11-01	2018-11-05	4		2018-11-08	86	2	0	0	0	0	0	0	0	1	2	1	2	60	0	1	PFNA	100	1600		91	28.2			12.8	16.7	56	81.38	6.9	11.1		12.11	2.21	2018-11-01	2018-11-05	4	1	1	1
1851595	2018-11-03	2018-11-08	5		2018-11-12	85	1	1	0	1	1	0	0	0	1	2	2	2	75	2	1	PFNA	150	720		127	40.5	91	28.2	22	26.1	91	66.41	6.6	11.9	28.2	6.37	2.56	2018-11-03	2018-11-08	5	1	1	1	2
1851709	2018-11-05	2018-11-07	2		2018-11-10	79	2	0	0	0	0	0	0	0	1	1	1	1	60	0	1	arthroplasty	200	1100		123	36.3			19.2	26	47	90.56	4	11.9	34.4	3.99	2.46	2018-11-05	2018-11-07	2	1	1	1
1852747	2018-11-09	2018-11-16	7		2018-11-19	69	2	1	1	0	0	0	0	0	1	2	1	2	120	0	1	PFNA	150	1800		76	23.8	113	34.2	25.6	40	44	99.28	3.4	12.5	35.9	5.63	2.43	2018-11-09	2018-11-16	7	1	1	2	1
1852894	2018-11-12	2018-11-14	2		2018-11-17	62	2	0	0	0	0	0	0	0	1	2	1	2	70	0	1	PFNA	150	1600		112	32.9			9.2	17.4	70	80.44	5.6	13	34.4	5.3	2.8	2018-11-12	2018-11-14	2	0
1853155	2018-11-11	2018-11-14	3		2018-11-16	90	2	0	0	0	0	0	0	1	1	2	2	2	80	2	1	PFNA	300	1600		84	26			14.8	22.5	78		17.3	11.9	27.1	7.9	3.49	2018-11-11	2018-11-14	3	1	1	1	2	2018-11-11	2018-11-11	2018-11-14	0
1853717	2018-12-03	2018-12-06	3		2018-12-10	85	2	1	1	0	0	1	0	0	1	1	2	2	90	0	1	arthroplasty	200	1700		137	41.2								15.21	32.08	21.96	95.4	2018-12-03	2018-12-06	3	0
1853906	2018-11-16	2018-11-20	4		2018-11-25	61	1	0	0	0	0	0	0	0	1	1	2	2	90	0	1	arthroplasty	200	2100		158	48	147	43.7	17.3	20.8	98	71.87	4.8					2018-11-16	2018-11-20	4	0				2018-11-16	2018-11-16	2018-11-20	0
1854120	2018-11-19	2018-11-26	7		2018-11-28	74	2	1	1	0	0	0	0	0	1	1	2	2	60	0	1	arthroplasty	200	1800		119	36.1			20.4	40.3	36	58.4	3.3	11.5	27.5	1.92	2.62	2018-11-19	2018-11-26	7	1	1	2
1854561	2018-11-20	2018-11-23	3		2018-11-29	69	2	0	1	0	0	0	0	0	1	1	1	2	60	0	1	arthroplasty	200	1700		127	37.8			13.7	18	54	92.81	4.3	11.8	30.2	10.16	36.5	2018-11-20	2018-11-23	3	0
1854717	2018-11-22	2018-11-26	4		2018-11-28	83	1	0	1	0	0	0	0	0	1	2	1	2	90	0	1	PFNA	100	1600		132	39			31	34.5	54	67.4	3.4	12	30.3	12.55	2.91	2018-11-22	2018-11-26	4	1	1	1		2018-11-22	2018-11-22	2018-11-26	0
1854829	2018-11-23	2018-11-27	4		2018-12-04	58	2	0	0	0	0	0	0	0	1	2	1	1	60	0	1	PFNA	400	2300		107	33.2	100	30.8	13.3	15.9	53	100.89	5.5	12.4	30.3	2.77	2.49	2018-11-23	2018-11-27	4	1	1	1
1855584	2018-11-24	2018-11-27	3		2018-11-30	84	2	1	0	0	0	1	0	0	1	2	2	3	120	9	1	PFNA	50	1000		131	39			11.9	16.6	64	76.81	5.8	11.8	24.5	2.74	2.76	2018-11-24	2018-11-27	3	1	2	1	2	2018-11-24	2018-11-24	2018-11-27	0
1856540	2018-12-02	2018-12-05	3		2018-12-08	64	2	1	0	0	0	0	0	0	1	2	2	2	60	0	1	PFNA	150	1100		115	35.1			13.2	17.3	55	95.55		15.4	26.8	9.85	2.35	2018-12-02	2018-12-05	3	0				2018-12-02	2018-12-02	2018-12-05	0
1857028	2018-12-05	2018-12-07	2		2018-12-09	65	2	1	1	0	1	1	0	0	1	2	1	2	55	0	1	PFNA	300	1600		120	36	122	36.3	11.5	14.3	47	99.92	5.1	11	21.4	10.44	2.1	2018-12-05	2018-12-07	2	0				2018-12-05	2018-12-05	2018-12-07	0
1857666	2018-12-10	2018-12-11	1		2018-12-14	72	1	0	1	0	0	0	0	0	1	2	1	2	80	0	1	PFNA	50	1800		118	35.8			12.3	13.4	73	88.29	6.1					2018-12-10	2018-12-11	1	0				2018-12-10	2018-12-10	2018-12-11	0
1858331	2018-12-10	2018-12-18	8		2018-12-21	78	2	0	1	0	1	1	1	0	1	1	1	4	110	0	1	arthroplasty	200	2100	20	134	40.2	131	39.8	12.9	18.2	86	56.05	5.7	11.8	26.9	24.55	3.6	2018-12-10	2018-12-18	8	1	1	1		2018-12-10	2018-12-10	2018-12-18	0
1858572	2018-12-13	2018-12-18	5		2018-12-23	55	1	0	0	0	0	1	0	0	1	1	2	2	330	4	1	DHS	800	3200		132	38.5	127	37.7	22.5	19.8	76	97.86	5	12.33	28.44	6.16	21.9	2018-12-13	2018-12-18	5	1	1	2
1858880	2018-12-22	2018-12-27	5		2019-01-02	61	2	1	0	0	0	0	0	0	1	2	1	2	90	0	1	PFNA	20	2200		99	30.9	104	32.2	25.4	32.7	44	105.02	5.4	11.9	29.9	6.74	22	2018-12-22	2018-12-27	5	0
1860287	2018-12-24	2018-12-27	3		2019-01-01	73	2	0	1	0	0	0	0	0	1	1	2	2	120	0	1	arthroplasty	200	2300		123	39.1			10.4	14.6	48	93.81	3	13.2	30.5	2.68	3.58	2018-12-24	2018-12-27	3	0				2018-12-24	2018-12-24	2018-12-27	0
1860866	2018-12-27	2018-12-29	2		2019-01-02	80	2	0	0	0	0	0	0	0	1	2	1	2	120	4	1	PFNA	150	1600		89	28			11.2	22.2	104	43.92	10.1	11.8	29.9	7.98	2.61	2018-12-27	2018-12-29	2	1	1	2	1
1860884	2018-12-27	2018-12-29	2		2019-01-01	35	1	0	0	0	0	0	0	0	1	1	1	2	90	0	1	DHS	150	1100		152	45.3			29.8	23.5	88	98.27	5	12.3	30.4	9.33	1.88	2018-12-27	2018-12-29	2	0
1861076	2018-12-29	2019-01-03	5		2019-01-09	82	2	0	1	1	0	0	0	0	1	1	2	2	90	0	1	arthroplasty	300	1600	30	122	36.5			16.8	22.6	49	87.46	4	11.9	24.3	10.68	31.5	2018-12-29	2019-01-03	5	1	1	2		2018-12-29	2018-12-29	2019-01-03	0
1861281	2018-12-31	2019-01-08	8		2019-01-14	78	2	1	1	1	1	1	0	0	1	2	2	2	200	0	1	PFNA	150	2100		100	29	97	29.7	16.8	23.7	93	50.99	11.1	12.5	24.8	3.29	3.7	2018-12-31	2019-01-08	8	1	1	3	2
1900843	2019-01-05	2019-01-08	3		2019-01-14	80	1	1	0	0	0	0	0	0	1	2	1	2	120	0	1	PFNA	150	2200		108	33.4	93	28.9	14.4	17.9	107	90	4	12.52	24.07	7.36	3.96	2019-01-05	2019-01-08	3	0
1901463	2019-01-09	2019-01-10	1		2019-01-17	88	2	0	1	0	0	0	0	0	1	1	2	2	120	2	1	arthroplasty	350	2100		106	33.1			15.2	20.1	60	78.45	3.4	12.8	28.1	16.44	3.91	2019-01-09	2019-01-10	1	1	1	2		2019-01-09	2019-01-09	2019-01-10	0
1907392	2019-02-15	2019-02-19	4		2019-02-22	71	2	0	1	0	0	0	0	0	1	1	1	2	75	2	1	arthroplasty	400	2100		116	36			31.9	19.7	62	87.45	6.1	12.62	21.98	3.12	11.8	2019-02-15	2019-02-19	4	0
1907429	2019-02-16	2019-02-19	3		2019-02-22	80	2	1	0	0	0	0	0	0	1	2	2	3	130	0	1	PFNA	150	1600		123	37.9	117	35.3						12.5	31.9	22.57	2.34	2019-02-16	2019-02-19	3	1	1	1	2	2019-02-16	2019-02-16	2019-02-19	0
1907590	2019-02-18	2019-03-05	15		2019-03-08	71	2	1	0	0	0	0	0	0	1	2	1	2	80	2	1	PFNA	200	1700		131	41.4			15.3	18.5	50	78	5					2019-02-18	2019-03-05	15	1	1	1		2019-02-18	2019-02-18	2019-03-05	0
1909524	2019-02-26	2019-03-05	7		2019-03-07	82	2	0	0	0	0	0	0	0	1	1	1	3	60	0	1	arthroplasty	180	1100		106	34.3			10.3	12.7	53	85.23	7.9	11.9	28.88	10.4	3.3	2019-02-26	2019-03-05	7	0
1909732	2019-02-27	2019-03-05	6		2019-03-07	63	1	0	0	0	0	0	0	0	1	1	1	2	120	0	1	arthroplasty	200	2100		149	42.9			50.4	39.7	70	95.69	6.1	12.5	29.5	6.21	2.78	2019-02-27	2019-03-05	6	0
1911245	2019-03-07	2019-03-13	6		2019-03-18	81	2	0	1	1	0	1	0	0	1	2	1	2	70	2	1	PFNA	200	1300		132	38.7			17.8	19	51	94.04	3.1	12.5	35.3	6.62	20.9	2019-03-07	2019-03-13	6	1	1	3	1
1911523	2019-03-09	2019-03-10	1		2019-03-14	77	2	0	0	1	0	0	0	0	1	2	2	3	110	0	1	PFNA	150	1100		120	36.2			14	19	60	85	9	12.2	24.3	19.11	74.7	2019-03-09	2019-03-10	1	0				2019-03-09	2019-03-09	2019-03-10	0
1911964	2019-03-11	2019-03-12	1		2019-03-18	59	1	0	0	1	0	0	0	0	1	2	2	2	60	0	1	PFNA	300	1600		132	38.8			25.4	16.3	59	105.58	9.2	11	28	0.39	2.5	2019-03-11	2019-03-12	1	1	1	2		2019-03-11	2019-03-11	2019-03-12	0
1912018	2019-03-11	2019-03-13	2		2019-03-17	70	2	0	0	0	0	0	0	0	1	2	1	2	55	2	1	PFNA	400	1600		112	32.1			18.7	17.8	69	77.38	8.7	12.3	31.8	7.71	22.1	2019-03-11	2019-03-13	2	1	1	1
1912237	2019-03-12	2019-03-14	2		2019-03-18	77	2	0	0	0	0	0	0	0	1	2	1	3	90	2	1	PFNA	200	1800		103	31.9			15.4	21.3	45	93.16	8.9	12.1	26.4	5.27	21.6	2019-03-12	2019-03-14	2	0
1912241	2019-03-13	2019-03-14	1		2019-03-19	64	2	0	1	0	0	0	0	1	1	1	2	2	135	0	1	arthroplasty	300	2200		128	38	119	36.2	40.3	36.6	76	71.81	5.6	12.7	23.43	16.58	2.43	2019-03-13	2019-03-14	1	0				2019-03-13	2019-03-13	2019-03-14	0
1912959	2019-03-17	2019-03-19	2		2019-03-24	81	2	0	1	0	0	0	0	0	1	2	2	2	80	0	1	PFNA	10	1200		111	34.4			10.8	14.5	98	46.87	8.8	12.2	31.7	4.96	17	2019-03-17	2019-03-19	2	1	1	2		2019-03-17	2019-03-17	2019-03-19	0
1913367	2019-03-18	2019-03-21	3		2019-03-28	76	2	0	1	1	1	0	0	0	1	2	1	2	130	4	1	PFNA	500	1100		91	28.8			13.9	33.6	58	86.3	10.9	11.5	27.8	2.21	8	2019-03-18	2019-03-21	3	0
1913796	2019-03-20	2019-03-22	2		2019-03-25	53	1	0	0	0	0	0	0	0	1	2	2	2	70	0	1	PFNA	200	1600		125	38.2	100	39	12.2	14.3	78	98.19	4.9	12.23	28.8	18.16	68.6	2019-03-20	2019-03-22	2	1	1	2
1914208	2019-03-23	2019-03-26	3		2019-03-29	64	1	0	0	0	0	0	0	0	1	1	2	2	90	2	1	arthroplasty	150	1800		167	51.2			14.7	14.2	77	91.37	5	12.4	29.1	21.98	1.98	2019-03-23	2019-03-26	3	0
1914961	2019-03-26	2019-04-01	6		2019-04-02	57	2	0	0	0	0	0	0	0	1	1	2	2	110	0	1	canulated screw	20	1600		128	37.6			16.7	20.2	57	99.19	6.2	11.9	27.8	5.54	18.2	2019-03-26	2019-04-01	6	1	1	2
1914994	2019-03-26	2019-03-28	2		2019-04-01	80	1	0	0	0	0	0	0	0	1	2	1	3	65	0	1	PFNA	200	1300		138	42.1	118	36.9	9	13.3	69	85.42	5.2	17.7	43.64	1.95	1.4	2019-03-26	2019-03-28	2	1	1	1
1915542	2019-03-30	2019-04-02	3		2019-04-08	65	2	1	1	0	0	0	0	0	1	1	1	2	140	0	1	arthroplasty	300	2100		133	41.1	129	40.1	27.3	26.9	59	90.56	3.6	12	26.1	8.93	2.89	2019-03-30	2019-04-02	3	1	1	1		2019-03-30	2019-03-30	2019-04-02	0
1915960	2019-04-01	2019-04-03	2		2019-04-08	67	2	0	1	0	0	1	0	0	1	1	2	3	80	0	1	arthroplasty	100	1800		131	38.3			12.2	21.9	54	94.12	5.1	14.34	29.08	11.31	4.33	2019-04-01	2019-04-03	2	1	1	2		2019-04-01	2019-04-01	2019-04-03	0
1918154	2019-04-12	2019-04-14	2		2019-04-18	69	2	0	0	1	0	0	0	0	1	2	2	2	70	0	1	PFNA	150	1800		136	40.9			13.8	9.3	47	97.15	5.2	11.8	28.7	1.04	5.8	2019-04-12	2019-04-14	2	1	1	2
1918815	2019-04-15	2019-04-19	4		2019-04-23	80	2	0	1	1	0	0	0	0	1	2	1	2	120	2	1	PFNA	200	1100		82	22.9	111	32.1	13.1	21.1	73	67.38	7.5	11.4	25.9	2.04	2.29	2019-04-15	2019-04-19	4	1	1	1
1918971	2019-04-16	2019-04-18	2		2019-04-22	57	2	0	0	0	0	0	0	0	1	1	1	2	105	0	1	canulated screw	50	1800		126	37			16.6	17.3	48	104.96	4.4	12.62	24.53	19.29	2.38	2019-04-16	2019-04-18	2	0				2019-04-16	2019-04-16	2019-04-18	0
1919867	2019-04-21	2019-04-23	2		2019-04-27	66	2	0	0	0	0	0	0	0	1	1	2	3	60	0	1	arthroplasty	300	1300		128	39			16.4	24.6	63	88.84	6.4	11.8	27.1	0.91	6.6	2019-04-21	2019-04-23	2	0
1920938	2019-04-25	2019-04-28	3		2019-05-05	74	1	1	0	0	0	1	0	0	1	1	2	3	75	0	1	arthroplasty	200	2200		117	36.7	132	42.1	13.1	13.9	70	87.95	6.3	12.2	29.2	2.98	6.26	2019-04-25	2019-04-28	3	0
1921257	2019-04-27	2019-04-29	2		2019-04-30	65	1	0	1	1	0	0	0	0	1	1	2	2	120	0	1	arthroplasty	120	1750		121	36.1			27.9	19.4	51	114.48	3.9	11.9	31.7	3.46	4.14	2019-04-27	2019-04-29	2	0
1922473	2019-05-05	2019-05-09	4		2019-05-12	56	1	0	0	0	0	0	0	0	1	1	1	2	160	0	1	canulated screw	100	2100		155	45.7	148	43.9	16.5	17.9	60	107.08	5.2	12.42	20.52	5.31	1.85	2019-05-05	2019-05-09	4	1	2	2	1
1922775	2019-05-06	2019-05-09	3		2019-05-13	67	2	0	0	0	0	0	0	1	1	1	2	2	255	2	1	arthroplasty	400	3200		114	33.5			16.5	21	49	97.18	4.9	11.94	23.07	8.35	2.69	2019-05-06	2019-05-09	3	0
1923540	2019-05-10	2019-05-15	5		2019-05-20	62	1	1	0	0	0	0	0	0	1	1	2	2	150	2	1	PFNA	300	1100		137	41.2			20	34.6	68	97.52	5.5	12.1	32.1	2.12	3.3	2019-05-10	2019-05-15	5	0				2019-05-10	2019-05-10	2019-05-15	0
1924572	2019-05-15	2019-05-17	2		2019-05-18	73	1	0	1	0	0	0	0	0	1	2	1	2	100	0	1	PFNA	100	1600		132	37.9			22.7	24.8	85	77.92	6.3	12.52	22.89	15.9	6.28	2019-05-15	2019-05-17	2	1	1	3	1	2019-05-15	2019-05-15	2019-05-17	0
1926825	2019-05-27	2019-05-31	4		2019-06-04	80	2	1	0	0	0	0	0	0	1	2	1	2	120	0	1	PFNA	150	1100		103	31.8			4.9	19.5	59	82.96	8.7	12.52	26.8	20.11	3.53	2019-05-27	2019-05-31	4	1	1	1
1927781	2019-06-02	2019-06-04	2		2019-06-11	56	2	0	0	0	0	0	0	0	1	1	1	2	110	0	1	arthroplasty	200	1600		103	31			6.6	13.6	64	83.6	3.1	12.7	33.3	0.64	6.87	2019-06-02	2019-06-04	2	0
1928441	2019-06-05	2019-06-10	5		2019-06-13	45	1	0	0	0	0	0	0	0	1	1	1	2	190	0	1	canulated screw	100	2100		172	47.9	157	45.8	18.6	21	79	102.6	7.2	11.8	28.3	1.89	3.4	2019-06-05	2019-06-10	5	0				2019-06-05	2019-06-05	2019-06-10	0
1930158	2019-06-15	2019-06-18	3		2019-06-23	50	1	0	0	0	0	0	0	0	1	1	2	2	240	2	1	DHS	500	2700		156	46	127	38.1	28.4	27.1	59	100.16	4.4	11.9	28.4	30.14	2.05	2019-06-15	2019-06-18	3	0
1930265	2019-06-16	2019-06-18	2		2019-06-20	80	2	1	1	0	0	0	0	0	1	2	2	2	95	0	1	PFNA	300	1600		107	33.1	104	30.7	10.5	15.7	70	70.89	5.1	12.5	25.2	13.05	2.85	2019-06-16	2019-06-18	2	1	1	2		2019-06-16	2019-06-16	2019-06-18	0
1930293	2019-06-16	2019-06-18	2		2019-06-21	77	1	0	1	0	0	0	0	0	1	1	2	2	130	0	1	arthroplasty	400	1600		126	37.7			19.8	17.2	87	74.18	6.8	13.1	34.9	7.09	2.85	2019-06-16	2019-06-18	2	0				2019-06-16	2019-06-16	2019-06-18	0
1932119	2019-06-26	2019-06-28	2		2019-07-01	77	2	0	0	0	0	0	0	0	1	1	1	3	80	0	1	arthroplasty	100	1200		119	35			15	14.5	63	82.23	3.8	12.2	32.8	2.58	3.58	2019-06-26	2019-06-28	2	1	1	3	1	2019-06-26	2019-06-26	2019-06-28	0
1932850	2019-07-01	2019-07-04	3		2019-07-08	69	1	1	1	1	0	0	0	0	1	1	2	2	105	0	1	arthroplasty	200	1200		126	36.1			21.9	18	166	35.93	10.8	11.9	34	1.08	4.94	2019-07-01	2019-07-04	3	0
1934081	2019-07-07	2019-07-11	4		2019-07-15	72	1	0	0	0	1	0	1	0	1	2	2	2	90	2	1	PFNA	200	2200		102	29.5	100	29.5	15.2	21.5	63	93.8	4.2	13.6	33.3	3.1	2.26	2019-07-07	2019-07-11	4	0
1934668	2019-07-09	2019-07-12	3		2019-07-16	67	1	0	1	1	1	0	0	0	1	2	1	2	105	0	1	PFNA	150	1700		139	40.8	135	41.1	27.5	17.1	67	94.73	6.4	12	29.7	4.46	1.98	2019-07-09	2019-07-12	3	0				2019-07-09	2019-07-09	2019-07-12	0
1935993	2019-07-16	2019-07-22	6		2019-07-25	87	1	1	1	0	1	0	0	0	1	2	1	3	120	2	1	PFNA	200	1600		121	33.6			10.3	15.6	75	62.09	4.8	12.9	30	6.38	4.58	2019-07-16	2019-07-22	6	1	1	1		2019-07-16	2019-07-16	2019-07-22	0
1938118	2019-07-25	2019-07-30	5		2019-08-03	80	1	0	0	0	0	1	0	0	1	2	1	3	130	0	1	PFNA	150	2100		129	38.1	108	32.1	21.6	25.1	51	100.01	5.7	12.23	21.52	2.56	2.69	2019-07-25	2019-07-30	5	1	1	3	1
1938636	2019-07-29	2019-08-01	3		2019-08-05	85	2	0	0	0	0	0	0	0	1	2	1	2	60	2	1	PFNA	300	1100		92	26.9			20	22.4	67	72.16	9.4	12.8	30.6	6.11	2.81	2019-07-29	2019-08-01	3	1	1	2	1	2019-07-29	2019-07-29	2019-08-01	0
1939819	2019-08-04			3	2019-08-07	79	2	0	1	1	0	0	0	0	1	2	2	2			0					144	43.2			39.7	26.8	75	65.68	6.8	13.1	26.44	3.44	3.61	2019-08-04		-43681	0				2019-08-04	2019-08-04	2019-08-07	0
1951387	2019-10-08	2019-10-14	6		2019-10-17	82	1	0	1	0	1	1	0	0	1	2	2	2	50	0	1	PFNA	150	1600		131	39.3	136	40.1	11.4	16.5	52	85.77	4.9	13.38	23.07	15.62	2.16	2019-10-08	2019-10-14	6	1	1	2
1954593	2019-10-24	2019-11-11	18		2019-11-12	62	1	0	1	0	1	1	0	0	1	1	1	2	80	0	1	canulated screw		2600		166	48.8	149	43.6	56.9	26.6	68	97.52	8.7	11.46	30.39	0.8	4.11	2019-10-24	2019-11-11	18	1	1	1		2019-10-24	2019-10-24	2019-11-11	0
1954921	2019-10-25	2019-10-29	4		2019-11-04	78	2	0	0	0	1	0	1	0	1	2	2	1	160		1	PFNA	150	1800		117	34.3			14.4	19	50	89.36	4.1	13.67	28.03	6.9	2.02	2019-10-25	2019-10-29	4	1	1	2
1958194	2019-11-11	2019-11-13	2		2019-11-16	81	1	0	1	0	0	1	0	0	1	1	1	2	100	0	1	arthroplasty	200	2600		129	37.5			16.2	22.6	65	86.93	5.7	11.7	21.3	20.16	2.85	2019-11-11	2019-11-13	2	0				2019-11-11	2019-11-11	2019-11-13	0
1958803	2019-11-14	2019-11-18	4		2019-11-20	67	1	1	1	0	1	0	0	0	1	2	1	4	130	0	1	PFNA	100	1800		130	38	121	35.5	27.1	27.3	57	101.23	4.2	11.8	23.3	7.96	2.15	2019-11-14	2019-11-18	4	0				2019-11-14	2019-11-14	2019-11-18	0
1961737	2019-11-29	2019-12-03	4		2019-12-04	74	2	0	1	0	1	0	0	0	1	2	1	2	80	2	1	PFNA	200	1100		92	27			15	17.9	49	92.52	6.7	11.9	27.6	1.05	2.64	2019-11-29	2019-12-03	4	0				2019-11-29	2019-11-29	2019-12-03	0
2001967	2020-01-09	2020-01-13	4		2020-01-15	58	2	1	1	1	0	0	0	0	1	1	2		70	0	1	canulated screw		1300		114	33.7			11.1	16.9	16	105.7	3.4	13.5	17.9	13.96	2.04	2020-01-09	2020-01-13	4	0
2001968	2020-01-09	2020-01-13	4		2020-01-15	87	2	0	0	0	0	0	0	0	1	2	2		70	0	1	PFNA	150	1600		113	33.5	109	32	8.6	17.2	49	84.44	4.1	14.5	33.6	34.07	2.74	2020-01-09	2020-01-13	4	1	1	2
2003175	2020-01-15	2020-01-17	2		2020-01-22	28	2	0	1	0	1	1	0	0	1	2	2		120	0	1	PFNA	150	1800		135	40.4			13.2	17.8	48	97.16	4.5	12.7	23.7	14.16	2.65	2020-01-15	2020-01-17	2	0
2003916	2020-01-20	2020-01-22	2		2020-01-26	55	1	1	1	0	0	0	0	0	1	1	1		60		1	canulated screw		2200	800	165	46.2			22	25.2	80	95.81	5.6	12.2	27.1	22.33	2.38	2020-01-20	2020-01-22	2	0
2007474	2020-03-22	2020-03-24	2		2020-03-28	65	1	1	1	1	0	0	0	0	1	2	2		60	150	1	PFNA		1600				100	28.9										2020-03-22	2020-03-24	2	1	1	1	2	2020-03-22	2020-03-22	2020-03-24	0
2008702	2020-03-30	2020-04-02	3		2020-04-07	79	1	1	1	0	1	0	0	0	1	1	1		90		1	arthroplasty	400	1800		153	44	133	39.3	9.6	11.2	45	102.54	3.3	12.1	25.7	2.95	2.38	2020-03-30	2020-04-02	3	0
2010986	2020-04-14	2020-04-16	2		2020-04-17	70	1	0	0	0	0	0	0	0	1	2	2		100		1	PFNA	150	1600		125	34.6			13	23.8	54	101.35	2.4	12.4	31.5	1.98	2.86	2020-04-14	2020-04-16	2	0
2011134	2020-04-15	2020-04-20	5		2020-04-23	61	1	0	1	0	0	0	0	0	1	1	2		90	200	1	arthroplasty	400	1600		115	35.9	107	33.1	24.8	16.9	73	76.46	7.8	11.3	20.3	2.02	4.18	2020-04-15	2020-04-20	5	1	1	2		2020-04-15	2020-04-15	2020-04-20	0
2027621	2020-07-20	2020-07-27	7		2020-07-27	82	2	0	0	0	1	0	0	0	1	2	1	3	100	2	1	PFNA	50	1300		111	32.6			15.2	19.6	83	56.89	10.3	12.1	33	17.42	2.51	2020-07-20	2020-07-27	7	0
2028095	2020-07-22	2020-07-27	5		2020-07-29	73	1	1	0	1	0	0	0	0	1	1	2	2	80	0	1	arthroplasty	50	1600		132	38.9			34.9	19.4	60	95.03	2.6	11.5	23	5.8	3.8	2020-07-22	2020-07-27	5	1	1	1	2
2028738	2020-07-26	2020-07-29	3		2020-08-01	66	2	1	0	0	0	0	0	0	1	1	1	2	130	0	1	arthroplasty	100	1600		138	42.9	101	31.3	17.4	15.2	57	93.12	4.5	12.1	29.6	4.53	4.18	2020-07-26	2020-07-29	3	0
2028974	2020-07-27	2020-07-29	2		2020-08-03	67	2	0	0	0	0	0	0	0	1	1	1	2	130	2	1	arthroplasty	600	2100		123	36.2			24	26	53	94.7	6	12.4	26.9	2.51	2.82	2020-07-27	2020-07-29	2	1	1	1
2029649	2020-07-30	2020-08-03	4		2020-08-05	68	2	1	1	0	0	0	0	0	1	1	2	3	105	0	1	arthroplasty	100	1300		115	34.5			20.4	17.4	61	75.41	4.5	12.1	29.6	4.53	4.18	2020-07-30	2020-08-03	4	0
2029943	2020-07-31	2020-08-04	4		2020-08-06	76	2	0	0	0	0	0	0	0	1	1	2	2	150	0	1	arthroplasty	150	1100		107	32.5			15	21.3	44	94.52	4.1	11.3	30.1	7.35	3.12	2020-07-31	2020-08-04	4	1	1	2
2031122	2020-08-06	2020-08-10	4		2020-08-12	74	1	0	0	0	1	0	0	0	1	2	2	2	120	2	1	PFNA	200	1600		105	31.7			20.3	26.7	58	95.6	11.5	12	23.9	6.51	4.02	2020-08-06	2020-08-10	4	1	1	2
2031231	2020-08-07	2020-08-11	4		2020-08-13	33	1	0	0	0	1	0	0	0	1	1	1	1	140	0	1	canulated screw	100	1600		146	42.3			21.1	11.6	63	123.36	4	12.9	28.4	0.81	4.02	2020-08-07	2020-08-11	4	0				2020-08-07	2020-08-07	2020-08-11	0
2031286	2020-08-07	2020-08-11	4		2020-08-14	80	2	0	0	0	0	0	0	0	1	1	2	2	130	2	1	arthroplasty	200	1600		100	29			65.6	59.7	102	44.97	4.9	14.5	32.4	4.06	19	2020-08-07	2020-08-11	4	0
2031289	2020-08-07	2020-08-11	4		2020-08-14	55	1	0	0	0	0	0	0	0	1	1	1	1	150	0	1	canulated screw	50	2350		148	42.7			15.4	20	63	95.43	5.5	11.6	20.5	1.46	3.8	2020-08-07	2020-08-11	4	1	1	1
2031393	2020-08-08	2020-08-13	5		2020-08-17	65	2	0	0	0	0	0	0	0	1	2	2	2	110	2	1	PFNA	50	1600		113	35.7			18.2	15.4	34	115.15	2.9	11.6	35.7	1.32	5.36	2020-08-08	2020-08-13	5	0				2020-08-08	2020-08-08	2020-08-13	0
2031405	2020-08-08	2020-08-11	3		2020-08-13	79	2	0	0	0	1	0	0	0	1	2	1	2	100	2	1	PFNA	30	1100		84	25.2			10.2	19.6	67	97.41	6.4	11.6	29	1.92	3.17	2020-08-08	2020-08-11	3	1	1	1		2020-08-08	2020-08-08	2020-08-11	0
2033897	2020-08-21	2020-08-25	4		2020-08-27	86	2	1	1	1	1	0	0	0	1	1	2	2	45	0	1	arthroplasty	200	1600		124	39.5			6.9	17	70	67.89	9.1	11.6	24.8	17.23	3.67	2020-08-21	2020-08-25	4	0				2020-08-21	2020-08-21	2020-08-25	0
2033928	2020-08-21	2020-08-25	4		2020-08-27	67	1	0	0	0	0	1	0	0	1	1	2	2	60	0	1	arthroplasty	30	1700		142	43.3			16.5	18.7	60	99.12	5	12.8	26.5	4.27	3.12	2020-08-21	2020-08-25	4	0				2020-08-21	2020-08-21	2020-08-25	0
2033962	2020-08-21	2020-08-28	7		2020-08-31	72	2	1	1	0	0	0	0	0	1	2	2	2	105	0	1	PFNA	100	1600		120	35.8			28.8	20.2	97	50.55	15.7	11.7	29.7	2.59	3.03	2020-08-21	2020-08-28	7	0
2034655	2020-08-25	2020-08-27	2		2020-08-30	81	1	0	1	0	0	1	0	0	1	1	2		90	2	1	canulated screw	550	1600		93	27.6	111	32.6	15.2	25.1	68	72.9	3.6	14.2	28.9	13.7	3.4	2020-08-25	2020-08-27	2	1	1	2
2034745	2020-08-26	2020-08-28	2		2020-08-30	54	1	0	0	0	1	0	0	0	1	1	2		105	0	1	canulated screw	50	1800		130	38.9			16	20.3	84	90.97	3.9	13	32.8	29.82	3.03	2020-08-26	2020-08-28	2	1	1	2		2020-08-26	2020-08-26	2020-08-28	0
2035407	2020-08-29	2020-08-31	2		2020-09-03	51	2	1	0	0	0	0	0	0	1	1	1		70	0	1	canulated screw	50	1600		103	32.3	107		18.4	22.5	42	114.4	5	11.7	30	1.66	3.54	2020-08-29	2020-08-31	2	0
2035472	2020-08-30	2020-09-04	5		2020-09-08	84	1	0	1	0	0	1	0	0	1	2	1	3	70	2	1	PFNA	500	1400		76	22.7	95	27.4	8.9	12.3	63	86.22	5.8	12.6	27.7	2.34	10.2	2020-08-30	2020-09-04	5	1	1	3	1
2035838	2020-09-01	2020-09-03	2		2020-09-07	68	1	0	0	0	0	0	0	0	1	1	1	1	140	0	1	arthroplasty	300	1700		129	36.8			15.1	19.9	44	99.98	5	11.6	26.2	1.89	2.98	2020-09-01	2020-09-03	2	1	1	1		2020-09-01	2020-09-01	2020-09-03	0
2037752	2020-09-10	2020-09-14	4		2020-09-17	52	2	0	0	0	0	0	0	0	1	1	2	2	80	0	1	canulated screw	30	1600		134	40.4			17.5	19.2	38	117.4	2.9	12.5	27.8	4.33	3.12	2020-09-10	2020-09-14	4	0
2038036	2020-09-12	2020-09-15	3		2020-09-18	86	2	0	0	0	1	0	0	0	1	2	1	3	80	2	1	PFNA	400	1300		99	30.2	93	28.2	15.1	19.3	53	82.97	6.5	12	23.9	6.51	4.02	2020-09-12	2020-09-15	3	1	1	3	1
2040151	2020-09-23	2020-09-30	7		2020-10-05	78	1	1	1	1	0	1	0	0	1	2	1	3	90	0	1	PFNA	400	1600		119	35.2			14.3	17.2	58	93.04	4.5	12.5	27.9	1.29	2.41	2020-09-23	2020-09-30	7	1	1	1
2040255	2020-09-23	2020-09-27	4		2020-09-29	76	2	0	1	1	1	0	0	0	1	1	2	2	70	0	1	arthroplasty	400	1100		123	35.9	134	39.1	20.3	20.4	44	94.52	4.3	11.4	24.3	4.62	2.64	2020-09-23	2020-09-27	4	1	1	2
2041696	2020-10-04	2020-10-07	3		2020-10-10	64	2	0	0	0	0	0	0	0	1	2	1		120	0	1	canulated screw	200	2100		119	37.4	98	30.9	23.5	22.3	34	111.93	5.4	12.4	25.2	14.77	2.78	2020-10-04	2020-10-07	3	1	1	1		2020-10-04	2020-10-04	2020-10-07	0
2043050	2020-10-12	2020-10-16	4		2020-10-19	62	2	0	0	0	1	0	0	0	1	1	2		90	0			200	1800		152	44.9			41.4	34.2	75	74.01	5.8	12.3	27	8.2	2.32	2020-10-12	2020-10-16	4	0
2044062	2020-10-16	2020-10-20	4		2020-10-22	78	2	0	1	0	0	0	0	0	1	2	2		90	2	1	PFNA	400	1600		110	33.5			11.8	12.7	65	78.63	6.5	11.9	29	3.52	2.64	2020-10-16	2020-10-20	4	1	1	2
2044180	2020-10-07	2020-10-20	13		2020-10-21	85	1	1	1	0	0	1	1	0	1	2	1		140	0	1		300	2100		102	30.1	79	24.5	8.3	13.5	64	76.27	8.3	12.8	24.7	5.94	2.48	2020-10-07	2020-10-20	13	0				2020-10-07	2020-10-07	2020-10-20	0
2044295	2020-10-18	2020-10-20	2		2020-10-22	74	1	0	1	0	0	0	0	0	1	2	2		90	0	1	PFNA	150	1600		131	38.3			20.5	30.2	73	87.06	5.4	11.9	27.1	0.95	2.9	2020-10-18	2020-10-20	2	0
2045170	2020-10-21	2020-10-26	5		2020-10-29	32	1	0	0	1	0	0	0	0	1	2	1		90	0			50	1800		119	36.8	123	38.2	12.7	9.5	52	134.43	5.6	11.7	30.3	6.56	3.67	2020-10-21	2020-10-26	5	0
2045596	2020-10-23	2020-10-28	5		2020-10-30	73	2	0	1	0	0	0	0	0	1	1	1	1	120	2	1	arthroplasty	300	2100		118	35.2			14.5	20.5	54	78.5	3.1	12.6	94.7	3.76	3.48	2020-10-23	2020-10-28	5	0
2045612	2020-10-24	2020-10-27	3		2020-10-30	66	1	0	0	0	0	0	0	0	1	2	2	1	180	2	1	PFNA	400	2100		111	33.7			15.6	21.4	41	116.54	4.2	12.4	96.4	3.43	2.51	2020-10-24	2020-10-27	3	0				2020-10-24	2020-10-24	2020-10-27	0
2045674	2020-10-24	2020-10-27	3		2020-10-29	86	1	1	0	0	0	0	0	0	1	2	2	1	60	2	1	PFNA	100	1600		95	27.1	82	23.9	22.1	14.9	56	89.23	5.6	14.8	79.8	3.12	3.67	2020-10-24	2020-10-27	3	0				2020-10-24	2020-10-24	2020-10-27	0
2045728	2020-10-25	2020-10-28	3		2020-10-31	71	2	1	0	0	0	0	0	0	1	1	1	2	120	2	1	arthroplasty	500	2100		134	39.3	130	39	15.3	20.9	40	101.01	5	12	99.7	13.18	4.1	2020-10-25	2020-10-28	3	0				2020-10-25	2020-10-25	2020-10-28	0
2046064	2020-10-26	2020-10-29	3		2020-11-02	85	2	0	0	0	0	1	1	0	1	1	1		65	2	1	arthroplasty	200	1100		99	29.6	106	32.9	11	14	60	80.12	4.2	13.6	30.9	5.92	3.12	2020-10-26	2020-10-29	3	1	1	3	1	2020-10-26	2020-10-26	2020-10-29	0
2046880	2020-10-29	2020-11-01	3		2020-11-04	52	1	0	0	1	0	0	0	0	1	2	2		100	0	1	PFNA	100	1800		152	43.5			17.7	14.4	56	113.3	3.6	11.5	24.2	7.33	1.69	2020-10-29	2020-11-01	3	0
2046920	2020-10-30	2020-11-03	4		2020-11-05	81	1	0	0	0	0	1	0	0	1	2	1		90	0	1	PFNA	100	1600		102	31.5			11.2	19.3	61	89.23	9.7	12.1	30.8	14.12	3.61	2020-10-30	2020-11-03	4	0				2020-10-30	2020-10-30	2020-11-03	0
2046987	2020-10-30	2020-11-03	4		2020-11-05	72	1	0	0	0	0	0	0	0	1	2	2	2	80	0	1	PFNA	100	1600		124	35.8			14.1	24.7	76	86.46	6.9	11.5	104.9	1.49	2.82	2020-10-30	2020-11-03	4	1	1	1	2	2020-10-30	2020-10-30	2020-11-03	0
2047501	2020-11-02	2020-11-04	2		2020-11-06	86	2	0	0	0	0	0	0	0	1	2	2	2	80	0	1	PFNA	100	1600		82	24.1			21.7	29.3	54	82.35	4.5	13.3	89.4	3.33	3.8	2020-11-02	2020-11-04	2	0				2020-11-02	2020-11-02	2020-11-04	0
2047527	2020-11-02	2020-11-04	2		2020-11-08	72	2	1	1	0	0	0	0	0	1	1	1		60	0	1	arthroplasty	100	1600		110	33.2			24.1	22.9	57	89.27	5	12.1	35.1	4.49	4.26	2020-11-02	2020-11-04	2	0				2020-11-02	2020-11-02	2020-11-04	0
2047566	2020-11-02	2020-11-05	3		2020-11-10	70	1	0	0	0	0	1	0	0	1	1	2		60							140	41.7			9.7	17.1	77	87.6	7.4	12.9	31.6	7.49	2.14	2020-11-02	2020-11-05	3	1	1	2
2047622	2020-11-02	2020-11-05	3		2020-11-08	73	2	1	1	0	0	1	0	0	1	1	2		60	0	1	arthroplasty	200	1800		132	39.2	129	38.3	15.5	16.2	54	90.24	3.6	11.5	21.2	9.52	2.93	2020-11-02	2020-11-05	3	0
2048037	2020-11-04	2020-11-06	2		2020-11-10	44	1	0	0	0	0	0	0	0	1	1	2		120	0	1	canulated screw	50	1300		153	43.8			21	25.2	62	114.94	6.6					2020-11-04	2020-11-06	2	0
2048102	2020-11-05	2020-11-06	1		2020-11-10	18	1	0	0	0	0	0	0	0	1	1	1		90	0			50	1800		145	41.4			13.3	14.6	53	147.16	3.3	13.5	29.6	3.89	2.04	2020-11-05	2020-11-06	1	0				2020-11-05	2020-11-05	2020-11-06	0
2048299	2020-11-05	2020-11-08	3		2020-11-10	63	1	0	1	0	0	0	0	0	1	1	2		120	0	1		50	2300		137	40.6			18.3	20.1	59	102.65	3.2	11.8	27.8	4.84	2.6	2020-11-05	2020-11-08	3	0
2048367	2020-11-06	2020-11-07	1		2020-11-09	89	2	0	0	0	0	0	0	0	1	2	2	1	130	2	1	PFNA	100	1600		68	20.5			38.7	42.6	101	42.63	7.5	12.6	94.7	2.33	4.64	2020-11-06	2020-11-07	1	1	1	3	2	2020-11-06	2020-11-06	2020-11-07	0
2048435	2020-11-06	2020-11-10	4		2020-11-12	84	2	0	1	1	0	0	0	0	1	1	2	2	90	2	1	arthroplasty	100	1600		127	38.1			12.6	14.6	76	62.4	6.6	12.6	94.7	6.66	3.45	2020-11-06	2020-11-10	4	0				2020-11-06	2020-11-06	2020-11-10	0
2048686	2020-11-08	2020-11-12	4		2020-11-14	73	1	0	1	0	0	1	0	0	1	1	1		90	2			600	2300		141	42.3	138	41.8	16.5	22.2	78	85.32	5.7	14	28.6	4.54	3.01	2020-11-08	2020-11-12	4	0				2020-11-08	2020-11-08	2020-11-12	0
2049016	2020-11-10	2020-11-11	1		2020-11-15	87	2	0	0	0	0	0	0	0	1	2	1		60	0	1	PFNA	100	1400		100	32.3			10.9	16.6	61	78.57	5.5	11.9	24.9	15.52	5.36	2020-11-10	2020-11-11	1	1	1	1		2020-11-10	2020-11-10	2020-11-11	0
2049150	2020-11-10	2020-11-13	3		2020-11-16	86	1	0	1	0	0	0	0	0	1	2	1		120	2	1	PFNA	100	1600		100	30.7			22.2	34.2	72	80.47	10.1	12.5	37.7	4.4	3.37	2020-11-10	2020-11-13	3	0
2049326	2020-11-11	2020-11-19	8		2020-11-21	70	2	0	0	1	0	0	0	0	1	1	1	2	110	2	1	arthroplasty	100	1600		154	45.3			15.7	16.2	56	63.4	3.5	12.6	94.7	2.22	5.41	2020-11-11	2020-11-19	8	0				2020-11-11	2020-11-11	2020-11-19	0
2049675	2020-11-12	2020-11-16	4		2020-11-18	61	2	0	1	1	0	1	0	0	1	2	2		125	0			200	1600		94	28.9	92	28.6	9	15.9	61	94.32	4.9	12.9	27.4	8.55	2.64	2020-11-12	2020-11-16	4	1	1	2
2049855	2020-11-13	2020-11-20	7		2020-11-25	57	2	0	0	0	0	0	0	0	1	1	1		160	2			300	2300		131	39.5			19.6	21.4	51	102.89	4	12	25	2.83	3.03	2020-11-13	2020-11-20	7	1	1	2	1
2049856	2020-11-25			2	2020-11-27	79	1	1	0	0	1	0	0	0	1	2	1				0					125	37.8	133	40.5	37	34.8	124	47.65	8.4	14.9	33.1	1.43	2.32	2020-11-25		-44160	1	1	1		2020-11-25	2020-11-25	2020-11-27	0
2049889	2020-11-13	2020-11-17	4		2020-11-19	86	2	0	1	0	0	0	0	0	1	2	2	2	105	2	1	PFNA	500	1600		89	26.3			11	21	76	87.23	5.3	11.6	103.4	3.31	3.07	2020-11-13	2020-11-17	4	1	1	2
2049891	2020-11-13	2020-11-17	4		2020-11-18	50	1	0	0	0	0	0	0	0	1	1	2		120	0			150	2300		138	41.8			14.7	16	41	130.62	5.1	11.9	27.5	0.86	3.61	2020-11-13	2020-11-17	4	0
2049907	2020-11-14	2020-11-17	3		2020-11-23	27	1	0	0	0	0	0	0	1	1	2	1		175	2			500	2900		120	35	111	32.7	17.7	21.7	57	134.08	5.8	11.7	26.2	1.05	2.21	2020-11-14	2020-11-17	3	1	2	1		2020-11-14	2020-11-14	2020-11-17	0
2049976	2020-11-14	2020-11-17	3		2020-11-20	81	2	0	0	0	0	0	0	0	1	1	1		60	0	1	arthroplasty	200	2100		125	38.5			13.7	17.3	48	88.68	4.9	11.7	31.7	3.74	3.87	2020-11-14	2020-11-17	3	1	1	1		2020-11-14	2020-11-14	2020-11-17	0
2050048	2020-11-15	2020-11-17	2		2020-11-19	83	2	0	1	0	0	0	0	0	1	2	1		100	2			500	1800		121	36.8			14.3	19.2	56	83.12	4.1	11.7	28.4	3.75	2.41	2020-11-15	2020-11-17	2	0				2020-11-15	2020-11-15	2020-11-17	0
2050351	2020-11-16	2020-11-18	2		2020-11-22	36	1	0	0	0	0	0	0	0	1	2	1		90	0	1	PFNA	50	1600		142	42.2			33.2	19.5	83	104.73	6	11.6	25.6	0.61	3.8	2020-11-16	2020-11-18	2	0
2050406	2020-11-16	2020-11-18	2		2020-11-20	45	1	0	0	0	0	0	0	0	1	2	1	1	90	0	1	PFNA	100	2100		144	42.2			14.5	14.3	56	119.01	6.2	11.8	101.5	2.64	3.03	2020-11-16	2020-11-18	2	0				2020-11-16	2020-11-16	2020-11-18	0
2050791	2020-11-18	2020-11-21	3		2020-11-23	36	2	0	0	0	0	0	0	0	1	1	1		130	0			100	2300		137	40.8			16.3	13.5	52	118.49	3.7	12	27.1	1.07	3.22	2020-11-18	2020-11-21	3	0				2020-11-18	2020-11-18	2020-11-21	0
2050906	2020-11-18	2020-11-20	2		2020-11-24	83	1	0	1	1	0	0	0	0	1	2	1		200	4	1	PFNA	300	1600		122	36.2			7.9	11.1				12.3	29.3	21.88	3.43	2020-11-18	2020-11-20	2	0
2051486	2020-11-22	2020-11-30	8		2020-12-04	79	1	1	0	0	1	0	0	0	1	1	1	1	90	0	1	arthroplasty	100	1600		120	36.3			18	21	79	81.37	5.8	13.1	90.8	18.46	3.37	2020-11-22	2020-11-30	8	0
2051785	2020-11-23	2020-11-26	3		2020-11-28	65	2	0	1	0	0	1	0	0	1	2	1		115	2			200	1800		102	31.1	105	32.3	9.9	14.9	59	85.52	6.3	13.3	31.7	1.14	5.19	2020-11-23	2020-11-26	3	1	1	1
2051827	2020-11-24	2020-11-26	2		2020-11-29	57	1	0	0	0	0	0	0	1	1	1	1		40	0			100	1800		156	46.6			15.5	21	91	80.85	4.8	12.9	28	5.07	4.51	2020-11-24	2020-11-26	2	0				2020-11-24	2020-11-24	2020-11-26	0
2051987	2020-11-24	2020-11-26	2		2020-11-30	73	2	0	0	0	0	0	0	0	1	2	2		130	2	1	PFNA	150	1300		139	41.4			11.7	17.7	54	90.24	6	13.1	29.9	1.3	6.21	2020-11-24	2020-11-26	2	0
2052554	2020-11-27	2020-12-01	4		2020-12-03	56	2	0	0	0	0	0	0	0	1	1	2	2	190	0	1	FNS	100	2100		106	33.1			10.6	24.3	46	87.64	2.9	11.4	109.3	4.3	2.94	2020-11-27	2020-12-01	4	1	1	2
2052567	2020-11-27	2020-12-01	4		2020-12-03	86	2	1	0	0	0	0	0	0	1	1	2	2	70	0	1	arthroplasty	100	1600		142	43.3			15.8	21.1	65	74.33	6.3	12.5	95.4	1.16	4.35	2020-11-27	2020-12-01	4	1	1	3	2
2052574	2020-11-27			4	2020-12-01	84	2	0	0	0	0	0	1	0	1	1	2				0																		2020-11-27		-44162	0				2020-11-27	2020-11-27	2020-12-01	0
2052613	2020-11-27	2020-12-01	4		2020-12-03	88	2	0	0	0	0	0	0	0	1	2	1	2	105	2	1	PFNA	100	900		92	27.8			10.5	24.9	51	89.54	6.6	12.8	93.1	2.52	4.96	2020-11-27	2020-12-01	4	0				2020-11-27	2020-11-27	2020-12-01	0
2052821	2020-11-30	2020-12-01	1		2020-12-05	43	1	0	0	0	0	0	0	0	1	2	2		110	2	1	PFNA	400	1600		144	42			14.7	12.4	60	117.32	6.6	11.9	25.3	3.83	2.82	2020-11-30	2020-12-01	1	0				2020-11-30	2020-11-30	2020-12-01	0
2053005	2020-11-30	2020-12-06	6		2020-12-07	89	1	1	1	0	1	1	0	0	1	2	2		130	0			50	2100		134	40.1	110	33	14.9	20.7	56	87.37	5	13.6	31.2	5.96	2.98	2020-11-30	2020-12-06	6	1	1	3	2
2053307	2020-12-01	2020-12-03	2		2020-12-07	58	2	0	0	0	0	0	0	0	1	1	1		90	0			50	1800		133	39.6			14.7	17.7	37	113.55	7.2	11.4	26.1	0.61	4.74	2020-12-01	2020-12-03	2	0
2053501	2020-12-02	2020-12-04	2		2020-12-05	81	1	0	0	0	1	0	1	0	1	2	2		110	0			200	1800		137	40.9			12.5	25.6	83	76.34	5	14.2	34.3	31.76	2.48	2020-12-02	2020-12-04	2	0
2053550	2020-12-02	2020-12-04	2		2020-12-08	75	2	0	0	0	0	0	0	0	1	1	1		60	0	1	arthroplasty	200	1600		113	34.1			12.3	19.5	39	99.04	4	10.9	24.8	3.68	2.9	2020-12-02	2020-12-04	2	1	1	1
2053877	2020-12-04	2020-12-08	4		2020-12-15	74	2	0	1	0	0	0	0	0	1	1	1		100	0	1	arthroplasty	200	1600		136	41.1			36.7	30.1	45	95.15	4.4	12.6	28.3	1.8	4.74	2020-12-04	2020-12-08	4	0
2053902	2020-12-04	2020-12-08	4		2020-12-10	86	2	0	0	0	0	0	0	0	1	1	1		130	0	1	arthroplasty	150	1600		111	33.4			14.4	21.7	78	59.63	7.9	12.1	32.2	9.68	3.8	2020-12-04	2020-12-08	4	1	1	3	1
2054103	2020-12-06	2020-12-08	2		2020-12-11	80	1	1	0	0	0	0	0	0	1	1	2	2	106	4	1	arthroplasty	400	1600		91	27.9			13.5	17	258	19.51	10.4	14.6	83.1	31.08	4.43	2020-12-06	2020-12-08	2	1	1	2
2054373	2020-12-07	2020-12-10	3		2020-12-12	90	2	0	0	0	1	0	0	0	1	1	1	2	60	0	1	arthroplasty	100	1100		118	33.7			7.9	19.8	47	83.23	3.5	13.1	90.8	4.03	3.61	2020-12-07	2020-12-10	3	0
2054392	2020-12-07	2020-12-10	3		2020-12-13	88	2	0	1	0	0	0	0	0	1	2	2		85	0	1	PFNA	160	1600		114	35	90	27.6	19.9	24.4	53	81.72	5.4	12.2	28.1	5.57	2.89	2020-12-07	2020-12-10	3	0
2054840	2020-12-10	2020-12-14	4		2020-12-18	80	2	1	0	0	0	1	0	0	1	2	1		80	2	1	PFNA	200	1600		99	31			9.2	17	61	82.53	6.4	11.1	24.7	10.91	3.17	2020-12-10	2020-12-14	4	1	3	1		2020-12-10	2020-12-10	2020-12-14	0
2054992	2020-12-10	2020-12-18	8		2020-12-22	62	2	0	1	0	0	0	1	0	1	2	2		180	0	1	PFNA	100	1600		128	40.5			15.3	15.8	51	99.34	5.9	11.8	30.5	1.23	3.54	2020-12-10	2020-12-18	8	0
2055020	2020-12-10	2020-12-14	4		2020-12-17	47	1	0	0	0	0	0	0	0	1	2	2	2	70	2	1	PFNA	100	1600		120	34.9			17.9	29.7	75	104.8	5.3	12.3	97.2	2.18	2.54	2020-12-10	2020-12-14	4	1	2	2		2020-12-10	2020-12-10	2020-12-14	0
2055910	2020-12-16	2020-12-17	1		2020-12-21	37	1	0	0	0	0	0	0	0	1	2	1		120	0	1	PFNA	200	1600		151	45.2			40.7	22.9	63	119.95	4.3	11.5	24.7	15.84	2.71	2020-12-16	2020-12-17	1	0				2020-12-16	2020-12-16	2020-12-17	0
2057089	2020-12-22			5	2020-12-27	57	2	0	1	0	0	0	1	0	1	2	1				0					122	35.8			62.8	45.5	63	94.64	7.4	12.5	29.8	7.29	4.1	2020-12-22		-44187	0
2058432	2020-12-31	2021-01-04	4		2021-01-06	46	1	0	0	0	0	0	0	0	1	1	2	2	180	0	1	FNS	100	3100		137	41.4			38.2	33	68	109.12	6	11.5	104.4	2.7	2.35	2020-12-31	2021-01-04	4	0				2020-12-31	2020-12-31	2021-01-04	0
2100908	2021-01-06	2021-01-12	6		2021-01-14	78	1	1	1	0	0	0	1	0	1	2	1	2	105	4	1	PFNA	800	1600		105	33	107	33	20.1	21	67	87.78	7.4	11.8	101.5	0.99	2.64	2021-01-06	2021-01-12	6	1	1	1		2021-01-06	2021-01-06	2021-01-12	0
2102720	2021-01-16	2021-01-19	3		2021-01-22	89	2	0	1	1	0	0	0	0	1	1	1		75	2	1	arthroplasty	600	1600		122	36.9			11	19.7	82	54.96	10.6					2021-01-16	2021-01-19	3	1	1	2	1
2104009	2021-01-24			6	2021-01-30	82	2	0	1	1	0	0	0	0	1	2	1				0					119	35			17.8	20.3	56	83.7	5	12.5	27	3.16	2.74	2021-01-24		-44220	1	1	1
2104012	2021-01-24	2021-01-28	4		2021-02-01	88	1	0	1	0	1	0	0	0	1	2	2		60	2	1	PFNA	400	1600		117	35.1			13.9	22.5	52	90.71	5.2	12.6	31.4	10.02	3.17	2021-01-24	2021-01-28	4	0
2107151	2021-02-18	2021-02-22	4		2021-02-23	79	2	1	1	0	0	0	0	0	1	2	1		90	0	1	PFNA	100	1300		112	33.3			19.6	24.5	41	94.72	3.1	16.2	30.5	5.05	2.9	2021-02-18	2021-02-22	4	0				2021-02-18	2021-02-18	2021-02-22	0
2109797	2021-03-02	2021-03-03	1		2021-03-06	45	2	0	0	0	0	0	0	0	1	1	1	1	60	0	1	FNS	100	1600		110	33.6			17.8	8	35	126.7	2.6	13.6	87.3	10.89	2.35	2021-03-02	2021-03-03	1	0				2021-03-02	2021-03-02	2021-03-03	0
2110168	2021-03-03	2021-03-08	5		2021-03-10	84	2	1	0	0	1	0	0	0	1	2	1	3	90	0	1	PFNA	100	1600		95	28.9	95	29.2	8.9	17.1	72	66.62	6.2	13.5	88	3.88	3.27	2021-03-03	2021-03-08	5	1	1	1		2021-03-03	2021-03-03	2021-03-08	0
2111220	2021-03-08	2021-03-15	7		2021-03-18	79	2	0	1	1	0	1	0	0	1	1	2		90	0	1	arthroplasty	50	1800		98	30.1			8.2	14.9	190	21.2	9.5	12.1	24.4	4.97	2.64	2021-03-08	2021-03-15	7	0
2111933	2021-03-11	2021-03-15	4		2021-03-17	53	2	0	0	0	0	0	0	0	1	1	2		80	0	1	canulated screw	50	3200		130	39.5	120	36	26	24.3	41	113.7	4	11.8	25.7	17.54	2.43	2021-03-11	2021-03-15	4	0
2112412	2021-03-15	2021-03-16	1		2021-03-20	68	1	0	0	0	0	0	0	0	1	1	2		90	0	1	arthroplasty	100	1600		142	42.2			19.9	23.5	43	112.87	9.2	13.8	34.9	3.07	3.54	2021-03-15	2021-03-16	1	0				2021-03-15	2021-03-15	2021-03-16	0
2113412	2021-03-18	2021-03-22	4		2021-03-25	81	2	0	0	0	0	0	0	0	1	2	2	2	130	2	1	PFNA	600	1800		107	32.3			9.4	14.7	47	89.3	6.1	12.9	93.1	0.93	4.05	2021-03-18	2021-03-22	4	0				2021-03-18	2021-03-18	2021-03-22	0
2113621	2021-03-20	2021-03-24	4		2021-03-29	67	1	0	0	0	0	1	0	0	1	1	2		105	0	1	arthroplasty	300	2100		133	39.8	131	40.2	14.9	19	69	93.59	7.1	12.1	24.4	13.78	2.86	2021-03-20	2021-03-24	4	1	1	1	2	2021-03-20	2021-03-20	2021-03-24	0
2113689	2021-03-20	2021-03-23	3		2021-03-25	73	2	1	1	1	0	0	0	0	1	1	1	3	120	0	1	arthroplasty	100	2100		118	34.4			6.7	11.7	85	58.88	8.4	12.3	97.2	1.45	4.54	2021-03-20	2021-03-23	3	1	1	1		2021-03-20	2021-03-20	2021-03-23	0
2113781	2021-03-21	2021-03-23	2		2021-03-26	70	2	0	0	0	0	0	0	0	1	2	2		100	0	1	PFNA	50	1600		117	35.9			14	16.5	49	95.16	6.4	11.7	20	3.53	3.07	2021-03-21	2021-03-23	2	1	1	2
2114516	2021-03-24	2021-03-26	2		2021-03-29	57	2	0	0	0	0	0	0	0	1	1	1	1	120	2	1	arthroplasty	500	2100		132	40.7			18.8	18.3	36	115.38	4.4	12.6	94.7	0.52	3.72	2021-03-24	2021-03-26	2	0				2021-03-24	2021-03-24	2021-03-26	0
2114633	2021-03-24	2021-03-26	2		2021-03-29	76	2	0	0	0	0	0	0	0	1	1	1	2	110	0	1	arthroplasty	200	1500		98	30.4			14.6	15.4	38	99.19	7.5	13.4	88.7	7.23	4.54	2021-03-24	2021-03-26	2	0				2021-03-24	2021-03-24	2021-03-26	0
2114655	2021-03-24	2021-03-26	2		2021-03-28	84	2	0	1	0	0	0	0	0	1	1	2		120	0	1	arthroplasty	200	1600		117	36.4			9.3	21.1	61	80.25	8.2	12	23.8	3.59	3.94	2021-03-24	2021-03-26	2	0
2114679	2021-03-25	2021-03-26	1		2021-03-29	52	1	0	0	0	0	0	0	0	1	1	2	2	100	0	1	FNS	230	1600		146	45.9			20.2	15.9	58	111.68	5.5	12.1	98.9	0.62	3.48	2021-03-25	2021-03-26	1	0				2021-03-25	2021-03-25	2021-03-26	0
2114848	2021-03-25	2021-03-29	4		2021-03-31	64	2	0	0	1	0	0	0	0	1	1	2	3	120	0	1	arthroplasty	200	2100		122	36.7			15.7	14.6	53	96.72	6.3					2021-03-25	2021-03-29	4	0				2021-03-25	2021-03-25	2021-03-29	0
2115057	2021-03-27	2021-04-01	5		2021-04-02	76	2	0	0	1	0	0	0	0	1	2	1	3	100	2	1	PFNA	600	1100		104	31.2			12.2	15	51	90.04	5.3	12.5	95.5	1.24	3.32	2021-03-27	2021-04-01	5	0				2021-03-27	2021-03-27	2021-04-01	0
2119058	2021-04-15	2021-04-18	3		2021-04-20	54	2	0	0	0	0	0	0	0	1	2	1	2	120	2	1	PFNA	200	2100		104	32.6			13.8	16.8	55	102.5	6.2	13.6	87.3	3.97	2.9	2021-04-15	2021-04-18	3	0				2021-04-15	2021-04-15	2021-04-18	0
2119142	2021-04-15	2021-04-18	3		2021-04-21	67	2	0	0	0	0	0	0	0	1	2	1	2	90	2	1	PFNA	600	1600		104	33			13.9	12.9	49	97.18	5.6	13.4	88.7	5.5	4.26	2021-04-15	2021-04-18	3	0				2021-04-15	2021-04-15	2021-04-18	0
2123642	2021-05-08	2021-05-11	3		2021-05-14	79	1	1	0	0	0	1	0	0	1	1	1		60	0	1	arthroplasty	500	2300		126	37.2			16.1	18.3	68	86.54	5.3	12.1	24.3	5.28	4.99	2021-05-08	2021-05-11	3	0
2124220	2021-05-11	2021-05-13	2		2021-05-17	28	2	0	0	0	0	0	0	0	1	1	2		95	2	1	canulated screw	100	2300		127	39.3	127	39.6	15.9	15.4	55	123.04	3.9	13.3	28.2	3.83	3.37	2021-05-11	2021-05-13	2	0				2021-05-11	2021-05-11	2021-05-13	0
2125178	2021-05-15	2021-05-18	3		2021-05-22	72	1	0	0	0	0	0	0	0	1	2	2	2	170	2	1	PFNA	600	2600		89	29.2	101	32.4	13.2	18.9	72	88.79	6.1	16.4	62.8	1.53	2.6	2021-05-15	2021-05-18	3	0				2021-05-15	2021-05-15	2021-05-18	0
2125902	2021-05-18	2021-05-24	6		2021-05-30	68	1	0	0	0	0	0	0	0	1	1	1		120	2	1	arthroplasty	600	2800		152	45.7			37.8	36.1	62	96.43	4.3	12.6	28.9	6.82	2.35	2021-05-18	2021-05-24	6	0
2126030	2021-05-19	2021-05-25	6		2021-05-28	17	2	0	0	0	0	0	0	1	1	1	2		425	0	1	canulated screw	150	3400		112	35.2	112	35.2	33.2	39.9	47	139.98	3.4	14.7	30.6	10.05	2.36	2021-05-19	2021-05-25	6	1	1	3	2
2126060	2021-05-19	2021-05-21	2		2021-05-23	63	2	0	0	1	0	0	0	0	1	2	2		110	0	1	PFNA	50	2550		124	37.6			29.3	24.9	52	98.02	3.9	12.1	22.4	7.36	2.85	2021-05-19	2021-05-21	2	0
2127323	2021-05-25	2021-05-27	2		2021-05-31	71	2	0	1	0	0	0	0	1	1	1	1		240	2	1	arthroplasty	500	2150		106	31.7			18.8	20.1	64	84.16	7	12.9	22.9	4.15	3.07	2021-05-25	2021-05-27	2	1	1	1
2127824	2021-05-28	2021-06-02	5		2021-06-09	61	1	0	0	0	0	0	0	1	1	2	1		130	4	1	PFNA	700	2100		121	34.8	93	27.1	17.3	21.2	70	97.04	8.4	13.2	24.3	0.86	2.51	2021-05-28	2021-06-02	5	1	1	1
2129965	2021-06-08	2021-06-15	7		2021-06-18	45	1	0	0	0	0	0	0	0	1	2	1		330	2	1	PFNA	600	3200		105	31.4	107	32.7	23.5	33	59	116.49	7	13.6	25.6	14.79	2.27	2021-06-08	2021-06-15	7	1	1	1
2130817	2021-06-12	2021-06-15	3		2021-06-18	56	2	0	0	0	0	0	0	0	1	1	2		90	0	1	canulated screw	30	1800		125	37.8			16.7	18.9	38	114.15	7.3	13.7	22.2	3.94	3.11	2021-06-12	2021-06-15	3	1	1	2
2130908	2021-06-13	2021-06-17	4		2021-06-21	60	1	0	0	0	0	1	0	0	1	1	2		140	0	1	arthroplasty	200	1500		126	38.2	111	39.9	11.6	11.2	69	98.31	6.4	11.6	22.8	5.71	3.91	2021-06-13	2021-06-17	4	1	1	2
2131413	2021-06-15	2021-06-17	2		2021-06-22	78	2	0	1	0	1	0	0	0	1	1	2	1	90	0	1	arthroplasty	100	1800		114	33.8			10.1	19	74	67.22	5.5	13.2	91.6	4.63	2.58	2021-06-15	2021-06-17	2	0				2021-06-15	2021-06-15	2021-06-17	0
2131979	2021-06-18	2021-06-22	4		2021-06-24	80	2	0	0	1	0	0	0	0	1	1	1		40	0	1	arthroplasty	100	1600		125	38.4			16.6	21.2	62	82.09	4.5	13.2	25.2	0.68	3.41	2021-06-18	2021-06-22	4	1	1	2	1	2021-06-18	2021-06-18	2021-06-22	0
2131983	2021-06-18			19	2021-07-07	67	2	0	1	0	0	0	0	0	1	1	2				0					130	39												2021-06-18		-44365	1	2	2		2021-06-18	2021-06-18	2021-07-07	0
2132136	2021-06-19	2021-06-23	4		2021-06-25	67	1	0	1	1	0	0	0	0	1	1	2		90	0	1	arthroplasty	50	1500		148	45.9			13.4	15.2	61	98.45	6.5	13.2	26.7	8.46	2.93	2021-06-19	2021-06-23	4	0
2132751	2021-06-22			3	2021-06-25	69	1	0	0	0	0	0	0	0	1	1	1				0					111	34.4			17.3	42.3	51	104.49	4.6	14.5	28.1	6.09	4.15	2021-06-22		-44369	1	1	1
2132881	2021-06-23	2021-06-25	2		2021-07-03	80	2	0	1	1	0	0	0	0	1	1	1		70	0	1	arthroplasty	100	1500		116	34.2			18.5	17.9	53	86.44	3.8	12.7	22.8	10.16	3.93	2021-06-23	2021-06-25	2	1	2	1		2021-06-23	2021-06-23	2021-06-25	0
2132888	2021-06-23	2021-06-25	2		2021-07-01	42	1	0	0	0	0	0	0	0	1	1	1		60	0	1	canulated screw	200	1700		152	46.7			20.2	21.7	66	113.61	6.7	13.4	29.5	0.97	4.31	2021-06-23	2021-06-25	2	0				2021-06-23	2021-06-23	2021-06-25	0
2133235	2021-06-24	2021-06-28	4		2021-07-05	84	2	1	1	0	0	0	0	1	1	1	1		200	0	1	arthroplasty	200	1600		126	39.2			18.6	23.5	74	64.45	6.1	12.5	29.6	9.78	3.29	2021-06-24	2021-06-28	4	1	1	3	1
2133418	2021-06-25	2021-06-29	4		2021-05-01	57	2	0	0	0	0	0	0	0	1	1	1		30	0	1	canulated screw	30	2100		135	38.3			23.3	17.9	44	108.01	5.9	12.3	25.8	2.05	3.87	2021-06-25	2021-06-29	4	1	1	1
2133472	2021-06-26	2021-06-29	3		2021-07-01	36	1	0	0	0	0	0	1	0	1	1	1		180	0	1	canulated screw	200	2600		146	43.2	134	41	32.7	33.1	67	117.77	5.6	13.6	27.6	1.72	3.34	2021-06-26	2021-06-29	3	0
2134057	2021-06-29	2021-07-02	3		2021-07-05	47	2	0	1	0	0	0	0	0	1	1	1		120	0	1	canulated screw	400	2200		127	37.8			34.4	25.4	41	118.6	3.3	12.5	25.5	3.01	3.15	2021-06-29	2021-07-02	3	0				2021-06-29	2021-06-29	2021-07-02	0
2134295	2021-06-30	2021-07-05	5		2021-07-07	69	2	0	1	0	0	1	0	0	1	2	1		160	0	1	PFNA	200	2000		114	34.6	106	32.1	11.1	21	53	93.38	5.4	12.6	30.2	10.26	2.9	2021-06-30	2021-07-05	5	1	3	1		2021-06-30	2021-06-30	2021-07-05	0
2134351	2021-06-30	2021-07-05	5		2021-07-07	84	2	0	1	1	1	0	0	0	1	2	2		160	2	1	PFNA	600	2100		112	34.4	112	34.4	26.9	35.9	63	78.29	4.2	13.8	32.9	11.22	2.07	2021-06-30	2021-07-05	5	1	1	2
2134514	2021-07-01	2021-07-05	4		2021-07-07	60	2	0	0	0	0	0	1	0	1	1	1	2	60	0	1	FNS	100	2300		134	40.8			15	18.2	54	98.87	4.3	13	92.9	2.2	4.08	2021-07-01	2021-07-05	4	0				2021-07-01	2021-07-01	2021-07-05	0
2134554	2021-07-01	2021-07-05	4		2021-07-07	58	1	0	0	0	1	0	0	0	1	2	1		420	6	1	PFNA	1600	3800		118	35.1	116	35	15.1	26.2	50	113.81	8.5	12	31.2	0.77	3.49	2021-07-01	2021-07-05	4	0				2021-07-01	2021-07-01	2021-07-05	0
2134757	2021-07-02	2021-07-06	4		2021-07-09	63	2	0	0	0	0	0	0	0	1	1	2	2	120	2	1	arthroplasty	300	2300		117	34.7			8.7	20.6	53	97.4	5	12.6	94.7	1.65	4.65	2021-07-02	2021-07-06	4	1	1	2		2021-07-02	2021-07-02	2021-07-06	0
2134940	2021-07-03	2021-07-06	3		2021-07-09	74	1	1	1	1	0	1	0	0	1	2	1	3	140	0	1	PFNA	200	2100		105	31.2			12.2	15.7	88	74.72	8.6	13.8	87.3	1.92	4.23	2021-07-03	2021-07-06	3	0				2021-07-03	2021-07-03	2021-07-06	0
2135858	2021-07-06	2021-07-09	3		2021-07-13	68	1	0	0	0	0	0	0	0	1	1	1		280	4	1	arthroplasty	1000	2900		133	40.6	115	34.4	15.8	16.2	86	80.13	6.3	13.9	31.6	40.64	1.34	2021-07-06	2021-07-09	3	0
2136852	2021-07-12	2021-07-19	7		2021-07-21	82	2	0	0	0	0	1	0	0	1	2	1		70	0	1	PFNA	200	2100		126	38.8			8.2	10.1	61	81.38	5.4	12.7	23.7	7.41	4.29	2021-07-12	2021-07-19	7	1	1	3	1	2021-07-12	2021-07-12	2021-07-19	0
[truncated: 62 more columns]
